# Supplementary material for: N-Ferrocenymethyl-N-phenyl­propionamide
Source: Acta Crystallogr Sect E Struct Rep Online. 2012 Apr 21;68(Pt 5):m647. doi: 10.1107/S1600536812016303 (PMC3344370; doi:10.1107/S1600536812016303)
Supplement: Supplementary file 1 [file e-68-0m647-sup1.cif]

##############################################################################
#                                                                            #
# This CIF contains the data in a paper accepted for publication in          #
# Acta Crystallographica Section E. It conforms to the requirements of       #
# Notes for Authors for Acta Crystallographica Section E, and has been       #
# peer reviewed under the auspices of the IUCr Commission on Journals.       #
#                                                                            #
# Full details of the Crystallographic Information File format               #
# are given in the paper "The Crystallographic Information File (CIF):       #
# a New Standard Archive File for Crystallography" by S. R. Hall, F. H.      #
# Allen and I. D. Brown [Acta Cryst. (1991), A47, 655-685].                  #
#                                                                            #
# The current version of the core CIF dictionary is obtainable from          #
# ftp://ftp.iucr.org/pub/cif_core.dic.                                       #
#                                                                            #
# Software is freely available for graphical display of the structure(s)     #
# in this CIF. For information consult the CIF software page                 #
# http://www.iucr.org/resources/cif/software.                                #
#                                                                            #
# This file may be used for bona fide research purposes within the           #
# scientific community so long as proper attribution is given to the journal # 
# article from which it was obtained.                                        #
#                                                                            #
##############################################################################
data_global
_audit_creation_method     'form.cif (version 2.0)'
_journal_data_validation_number     ?
_journal_date_recd_electronic     2012-03-17
_journal_date_accepted     2012-04-14
_journal_name_full     'Acta Crystallographica, Section E'
_journal_year     2012
_journal_volume     68
_journal_issue      5
_journal_page_first     m647
_journal_page_last     m647
_journal_paper_category     QM
_journal_paper_doi     10.1107/S1600536812016303
_journal_coeditor_code     HY2528
_publ_contact_author_name     'Touhami Lanez'
_publ_contact_author_address
;
VTRS Laboratory
Institute of Sciences and Technology
University of El-Oued,
PO Box 789, El-Oued 39000
Algeria
;
_publ_contact_author_email     'lanezt@gmail.com'
_publ_contact_author_fax     ?
_publ_contact_author_phone     ?
_publ_section_title
;
<i>N</i>-Ferrocenymethyl-<i>N</i>-phenylpropionamide
;
loop_
    _publ_author_name
    _publ_author_address
    'Khelef, Abdelhamid'
;
VTRS Laboratory,
Institute of Sciences and Technology,
University of El-Oued,
PO Box 789, El-Oued 39000
Algeria
;
    'Terki, Belgacem'
;
Department of Chemistry
University of Ouargla
PO Box 511, Ouargla 30000
Algeria
;
    'Mahboub, Mohammed Sadok'
;
VTRS Laboratory
Institute of Sciences and Technology
University of El-Oued
PO Box 789, El-Oued 39000
Algeria
;
    'Lanez, Touhami'
;
VTRS Laboratory
Institute of Sciences and Technology
University of El-Oued
PO Box 789, El-Oued 39000
Algeria
;
data_I
_chemical_name_systematic
;
<i>N</i>-Ferrocenymethyl-<i>N</i>-phenylpropionamide
;
_chemical_name_common     ?
_chemical_formula_moiety     'C20 H21 Fe N O'
_chemical_formula_sum     'C20 H21 Fe N O'
_chemical_formula_structural     'C20 H21 Fe N O'
_chemical_formula_analytical     ?
_chemical_formula_iupac     '[Fe (C5 H5) (C15 H16 N O)]'
_chemical_formula_weight     347.23
_chemical_melting_point     ?
_symmetry_cell_setting     monoclinic
_symmetry_space_group_name_H-M     'P 21/n'
_symmetry_space_group_name_Hall     '-P 2yn'
loop_
    _symmetry_equiv_pos_site_id
    _symmetry_equiv_pos_as_xyz
    1 x,y,z
    2 1/2-x,1/2+y,1/2-z
    3 -x,-y,-z
    4 1/2+x,1/2-y,1/2+z
_cell_length_a     13.243(5)
_cell_length_b     7.983(5)
_cell_length_c     15.248(5)
_cell_angle_alpha     90
_cell_angle_beta     94.873(5)
_cell_angle_gamma     90
_cell_volume     1606.2(13)
_cell_formula_units_Z     4
_cell_measurement_reflns_used     3670
_cell_measurement_theta_min     2
_cell_measurement_theta_max     27.5
_cell_measurement_temperature     293(2)
_exptl_crystal_description     'needle'
_exptl_crystal_colour     'orange-yellow'
_exptl_crystal_size_max     0.30
_exptl_crystal_size_mid     0.10
_exptl_crystal_size_min     0.10
_exptl_crystal_size_rad     ?
_exptl_crystal_density_diffrn     1.436
_exptl_crystal_density_meas     ?
_exptl_crystal_density_method     'not measured'
_exptl_crystal_F_000     728
_exptl_absorpt_coefficient_mu     0.943
_exptl_absorpt_correction_type     refdelf
_exptl_absorpt_process_details     '(DIFABS; Walker & Stuart, 1983)'
_exptl_absorpt_correction_T_min     0.8232
_exptl_absorpt_correction_T_max     0.9906
_exptl_special_details     ?
_diffrn_ambient_temperature     293(2)
_diffrn_radiation_type     MoK\a
_diffrn_radiation_wavelength     0.71073
_diffrn_radiation_source     'fine-focus sealed tube'
_diffrn_radiation_monochromator     'graphite'
_diffrn_measurement_device_type     'Nonius KappaCCD'
_diffrn_measurement_method     '\w and \f scans'
_diffrn_detector_area_resol_mean     9
_diffrn_reflns_number     16518
_diffrn_reflns_av_R_equivalents     0.0479
_diffrn_reflns_theta_min     1.96
_diffrn_reflns_theta_max     27.46
_diffrn_reflns_theta_full     27.46
_diffrn_measured_fraction_theta_max     0.999
_diffrn_measured_fraction_theta_full     0.999
_diffrn_reflns_limit_h_min     -17
_diffrn_reflns_limit_h_max     17
_diffrn_reflns_limit_k_min     0
_diffrn_reflns_limit_k_max     10
_diffrn_reflns_limit_l_min     0
_diffrn_reflns_limit_l_max     19
_diffrn_reflns_reduction_process     ?
_diffrn_standards_number     ?
_diffrn_standards_interval_count     ?
_diffrn_standards_interval_time     ?
_diffrn_standards_decay_%     ?
loop_
    _diffrn_standard_refln_index_h
    _diffrn_standard_refln_index_k
    _diffrn_standard_refln_index_l
    ? ? ?
_refine_special_details
;
Refinement of <i>F</i>^2^ against ALL reflections. The weighted <i>R</i>-factor
<i>wR</i> and goodness of fit <i>S</i> are based on <i>F</i>^2^, conventional
<i>R</i>-factors <i>R</i> are based on <i>F</i>, with <i>F</i> set to zero for
negative <i>F</i>^2^. The threshold expression of <i>F</i>^2^ >
\s(<i>F</i>^2^) is used only for calculating <i>R</i>-factors(gt) <i>etc</i>.
and is not relevant to the choice of reflections for refinement.
<i>R</i>-factors based on <i>F</i>^2^ are statistically about twice as large
as those based on <i>F</i>, and <i>R</i>- factors based on ALL data will be
even larger.
;
_reflns_number_total     3670
_reflns_number_gt     2747
_reflns_threshold_expression     >2\s(I)
_refine_ls_structure_factor_coef     Fsqd
_refine_ls_matrix_type     full
_refine_ls_R_factor_all     0.0534
_refine_ls_R_factor_gt     0.0343
_refine_ls_wR_factor_gt     0.0766
_refine_ls_wR_factor_ref     0.0942
_refine_ls_goodness_of_fit_ref     1.018
_refine_ls_restrained_S_all     1.018
_refine_ls_number_reflns     3670
_refine_ls_number_parameters     209
_refine_ls_number_restraints     0
_refine_ls_hydrogen_treatment     constr
_refine_ls_weighting_scheme     calc
_refine_ls_weighting_details
         'calc w=1/[\s^2^(Fo^2^)+(0.0394P)^2^+1.6054P] where P=(Fo^2^+2Fc^2^)/3'
_atom_sites_solution_hydrogens     geom
_atom_sites_solution_primary     direct
_atom_sites_solution_secondary     difmap
_refine_ls_shift/su_max     0.001
_refine_ls_shift/su_mean     0
_refine_diff_density_max     0.396
_refine_diff_density_min     -0.375
_refine_ls_extinction_method     none
_refine_ls_extinction_coef     ?
_refine_ls_extinction_expression
                                    Fc^*^=kFc[1+0.001xFc^2^\l^3^/sin(2\q)]^-1/4^
loop_
    _atom_type_symbol
    _atom_type_description
    _atom_type_scat_dispersion_real
    _atom_type_scat_dispersion_imag
    _atom_type_scat_source
    C C 0.0033 0.0016 'International Tables Vol C Tables 4.2.6.8 and 6.1.1.4'
    H H 0 0 'International Tables Vol C Tables 4.2.6.8 and 6.1.1.4'
    N N 0.0061 0.0033 'International Tables Vol C Tables 4.2.6.8 and 6.1.1.4'
    O O 0.0106 0.006 'International Tables Vol C Tables 4.2.6.8 and 6.1.1.4'
    Fe Fe 0.3463 0.8444 'International Tables Vol C Tables 4.2.6.8 and 6.1.1.4'
_computing_data_collection     'COLLECT (Nonius, 1998)'
_computing_cell_refinement     'DENZO/SCALEPACK (Otwinowski & Minor, 1997)'
_computing_data_reduction     'DENZO/SCALEPACK (Otwinowski & Minor, 1997)'
_computing_structure_solution     'SIR92 (Altomare <i>et al.</i>, 1994)'
_computing_structure_refinement     'SHELXL97 (Sheldrick, 2008)'
_computing_molecular_graphics     'ORTEP-3 (Farrugia, 1997)'
_computing_publication_material     'WinGX (Farrugia, 1999)'
loop_
    _atom_site_type_symbol
    _atom_site_label
    _atom_site_fract_x
    _atom_site_fract_y
    _atom_site_fract_z
    _atom_site_U_iso_or_equiv
    _atom_site_thermal_displace_type
    _atom_site_calc_flag
    _atom_site_refinement_flags
    _atom_site_occupancy
    Fe Fe -0.07206(2) 0.49468(4) 0.32287(2) 0.01230(10)
                                                      Uani . . 1.000
    O O -0.02577(12) -0.0369(2) 0.12252(12) 0.0221(5) Uani . . 1.000
    N N 0.07871(14) 0.1884(2) 0.12666(12) 0.0143(5) Uani . . 1.000
    C C1 -0.22431(18) 0.5319(3) 0.33414(18) 0.0242(8) Uani . . 1.000
    C C2 -0.1672(2) 0.6519(3) 0.38492(17) 0.0260(8) Uani . . 1.000
    C C3 -0.10882(19) 0.7428(3) 0.3266(2) 0.0328(9) Uani . . 1.000
    C C4 -0.1313(2) 0.6771(4) 0.24067(19) 0.0335(9) Uani . . 1.000
    C C5 -0.2024(2) 0.5468(4) 0.24592(18) 0.0293(8) Uani . . 1.000
    C C6 -0.03618(18) 0.2442(3) 0.32216(16) 0.0165(7) Uani . . 1.000
    C C7 -0.00389(18) 0.3168(3) 0.40574(16) 0.0196(7) Uani . . 1.000
    C C8 0.06553(18) 0.4483(3) 0.39123(15) 0.0184(7) Uani . . 1.000
    C C9 0.07570(17) 0.4581(3) 0.29904(15) 0.0153(6) Uani . . 1.000
    C C10 0.01264(16) 0.3324(3) 0.25563(15) 0.0137(6) Uani . . 1.000
    C C11 -0.00067(17) 0.2992(3) 0.15843(15) 0.0160(6) Uani . . 1.000
    C C12 0.05746(17) 0.0230(3) 0.11058(14) 0.0154(6) Uani . . 1.000
    C C13 0.14207(18) -0.0824(3) 0.07880(16) 0.0188(7) Uani . . 1.000
    C C14 0.1182(2) -0.2690(3) 0.08018(18) 0.0237(8) Uani . . 1.000
    C C15 0.17258(17) 0.2651(3) 0.10724(15) 0.0143(6) Uani . . 1.000
    C C16 0.18986(18) 0.2981(3) 0.02018(15) 0.0180(7) Uani . . 1.000
    C C17 0.27898(19) 0.3783(3) 0.00165(17) 0.0220(8) Uani . . 1.000
    C C18 0.34896(18) 0.4295(3) 0.06963(18) 0.0217(7) Uani . . 1.000
    C C19 0.33203(18) 0.3945(3) 0.15659(17) 0.0215(7) Uani . . 1.000
    C C20 0.24406(17) 0.3113(3) 0.17543(15) 0.0173(7) Uani . . 1.000
    H H1 -0.27290 0.44980 0.35450 0.0500 Uiso . . 1.000
    H H2 -0.16430 0.66850 0.45030 0.0500 Uiso . . 1.000
    H H3 -0.05810 0.83419 0.34510 0.0500 Uiso . . 1.000
    H H4 -0.10340 0.70280 0.17850 0.0500 Uiso . . 1.000
    H H5 -0.23510 0.47710 0.19832 0.0500 Uiso . . 1.000
    H H6 -0.07780 0.15790 0.31070 0.0500 Uiso . . 1.000
    H H7 -0.02554 0.28900 0.46350 0.0500 Uiso . . 1.000
    H H8 0.10160 0.51333 0.43257 0.0500 Uiso . . 1.000
    H H9 0.11321 0.53210 0.27120 0.0500 Uiso . . 1.000
    H H11A 0.00230 0.39450 0.12491 0.0500 Uiso . . 1.000
    H H11B -0.05942 0.24950 0.14171 0.0500 Uiso . . 1.000
    H H13A 0.15359 -0.04941 0.01925 0.0226 Uiso . . 1.000
    H H13B 0.20393 -0.06134 0.11592 0.0226 Uiso . . 1.000
    H H14A 0.05770 -0.29081 0.04261 0.0356 Uiso . . 1.000
    H H14B 0.17360 -0.33090 0.05956 0.0356 Uiso . . 1.000
    H H14C 0.10809 -0.30276 0.13922 0.0356 Uiso . . 1.000
    H H16 0.14140 0.26610 -0.02292 0.0500 Uiso . . 1.000
    H H17 0.28780 0.40361 -0.06110 0.0500 Uiso . . 1.000
    H H18 0.40668 0.50080 0.05460 0.0500 Uiso . . 1.000
    H H19 0.38560 0.43000 0.20480 0.0500 Uiso . . 1.000
    H H20 0.23210 0.27879 0.23350 0.0500 Uiso . . 1.000
loop_
    _atom_site_aniso_label
    _atom_site_aniso_U_11
    _atom_site_aniso_U_22
    _atom_site_aniso_U_33
    _atom_site_aniso_U_12
    _atom_site_aniso_U_13
    _atom_site_aniso_U_23
    Fe 0.0118(2) 0.0135(2) 0.0116(2) 0.00190(10)
                                               0.00130(10)
                                                         0.00040(10)
    O 0.0165(8) 0.0205(9) 0.0300(10) -0.0035(7) 0.0060(7) -0.0006(7)
    N 0.0129(9) 0.0160(9) 0.0143(10) 0.0004(8) 0.0036(8) -0.0038(8)
    C1 0.0145(11) 0.0209(13) 0.0377(15) 0.0037(10) 0.0057(11) 0.0052(11)
    C2 0.0261(13) 0.0341(15) 0.0174(12) 0.0161(12) -0.0002(11) -0.0040(11)
    C3 0.0146(12) 0.0130(12) 0.069(2) 0.0048(10) -0.0075(13) -0.0013(12)
    C4 0.0311(15) 0.0396(16) 0.0318(16) 0.0216(14) 0.0142(13) 0.0215(13)
    C5 0.0228(13) 0.0378(16) 0.0254(14) 0.0126(12) -0.0083(11) -0.0062(11)
    C6 0.0175(11) 0.0130(11) 0.0195(12) 0.0039(9) 0.0038(9) 0.0015(9)
    C7 0.0223(12) 0.0212(12) 0.0156(12) 0.0100(10) 0.0026(10) 0.0040(10)
    C8 0.0162(11) 0.0226(12) 0.0155(11) 0.0071(10) -0.0034(9) -0.0022(9)
    C9 0.0130(10) 0.0165(11) 0.0165(11) 0.0033(9) 0.0016(9) -0.0022(9)
    C10 0.0120(10) 0.0146(11) 0.0145(11) 0.0028(9) 0.0012(9) -0.0006(9)
    C11 0.0163(11) 0.0182(11) 0.0136(11) 0.0033(9) 0.0017(9) -0.0034(9)
    C12 0.0185(11) 0.0168(12) 0.0109(10) 0.0022(9) 0.0008(9) -0.0013(9)
    C13 0.0183(12) 0.0174(12) 0.0209(12) 0.0022(10) 0.0027(10) -0.0011(10)
    C14 0.0262(13) 0.0160(12) 0.0287(14) 0.0026(11) 0.0008(11) -0.0014(10)
    C15 0.0154(11) 0.0126(11) 0.0150(11) 0.0002(9) 0.0027(9) -0.0009(8)
    C16 0.0184(12) 0.0202(12) 0.0152(11) 0.0012(10) 0.0008(10) 0.0003(9)
    C17 0.0227(13) 0.0232(13) 0.0207(13) 0.0009(11) 0.0052(11) 0.0046(10)
    C18 0.0164(12) 0.0190(12) 0.0302(14) -0.0017(10) 0.0054(11) -0.0008(10)
    C19 0.0172(12) 0.0221(13) 0.0247(13) 0.0008(10) -0.0015(10) -0.0086(10)
    C20 0.0159(11) 0.0201(12) 0.0160(12) 0.0031(10) 0.0025(9) -0.0036(9)
_geom_special_details
;
Bond distances, angles <i>etc</i>. have been calculated using the rounded
fractional coordinates. All su's are estimated from the variances of the
(full) variance-covariance matrix. The cell e.s.d.'s are taken into account in
the estimation of distances, angles and torsion angles
;
loop_
    _geom_bond_atom_site_label_1
    _geom_bond_atom_site_label_2
    _geom_bond_site_symmetry_1
    _geom_bond_site_symmetry_2
    _geom_bond_distance
    _geom_bond_publ_flag
    Fe C1 . . 2.060(3) yes
    Fe C2 . . 2.064(3) yes
    Fe C3 . . 2.042(3) yes
    Fe C4 . . 2.035(3) yes
    Fe C5 . . 2.046(3) yes
    Fe C6 . . 2.055(3) yes
    Fe C7 . . 2.058(3) yes
    Fe C8 . . 2.055(3) yes
    Fe C9 . . 2.041(3) yes
    Fe C10 . . 2.045(3) yes
    O C12 . . 1.229(3) ?
    N C11 . . 1.486(3) ?
    N C12 . . 1.368(3) ?
    N C15 . . 1.439(3) ?
    C1 C2 . . 1.411(4) no
    C1 C5 . . 1.405(4) no
    C2 C3 . . 1.425(4) no
    C3 C4 . . 1.419(4) no
    C4 C5 . . 1.410(4) no
    C6 C7 . . 1.432(3) no
    C6 C10 . . 1.433(3) no
    C7 C8 . . 1.426(3) no
    C8 C9 . . 1.426(3) no
    C9 C10 . . 1.431(3) no
    C10 C11 . . 1.502(3) no
    C12 C13 . . 1.514(3) no
    C13 C14 . . 1.523(4) no
    C15 C16 . . 1.391(3) no
    C15 C20 . . 1.395(3) no
    C16 C17 . . 1.393(4) no
    C17 C18 . . 1.392(4) no
    C18 C19 . . 1.392(4) no
    C19 C20 . . 1.392(3) no
    C1 H1 . . 0.9900 no
    C2 H2 . . 1.0000 no
    C3 H3 . . 1.0200 no
    C4 H4 . . 1.0700 no
    C5 H5 . . 0.9900 no
    C6 H6 . . 0.8900 no
    C7 H7 . . 0.9700 no
    C8 H8 . . 0.9200 no
    C9 H9 . . 0.9000 no
    C11 H11A . . 0.9200 no
    C11 H11B . . 0.8900 no
    C13 H13A . . 0.9700 no
    C13 H13B . . 0.9700 no
    C14 H14A . . 0.9600 no
    C14 H14B . . 0.9600 no
    C14 H14C . . 0.9600 no
    C16 H16 . . 0.9200 no
    C17 H17 . . 0.9900 no
    C18 H18 . . 1.0000 no
    C19 H19 . . 1.0200 no
    C20 H20 . . 0.9500 no
loop_
    _geom_angle_atom_site_label_1
    _geom_angle_atom_site_label_2
    _geom_angle_atom_site_label_3
    _geom_angle_site_symmetry_1
    _geom_angle_site_symmetry_2
    _geom_angle_site_symmetry_3
    _geom_angle
    _geom_angle_publ_flag
    C1 Fe C2 . . . 40.00(10) ?
    C1 Fe C3 . . . 67.68(10) ?
    C1 Fe C4 . . . 67.62(10) ?
    C1 Fe C5 . . . 40.03(11) ?
    C1 Fe C6 . . . 111.65(10) ?
    C1 Fe C7 . . . 115.44(10) ?
    C1 Fe C8 . . . 144.68(10) ?
    C1 Fe C9 . . . 174.56(10) ?
    C1 Fe C10 . . . 135.70(10) ?
    C2 Fe C3 . . . 40.62(10) ?
    C2 Fe C4 . . . 68.20(11) ?
    C2 Fe C5 . . . 67.73(11) ?
    C2 Fe C6 . . . 138.10(10) ?
    C2 Fe C7 . . . 113.03(10) ?
    C2 Fe C8 . . . 115.25(10) ?
    C2 Fe C9 . . . 143.16(10) ?
    C2 Fe C10 . . . 175.61(10) ?
    C3 Fe C4 . . . 40.75(12) ?
    C3 Fe C5 . . . 68.10(12) ?
    C3 Fe C6 . . . 178.60(11) ?
    C3 Fe C7 . . . 138.23(11) ?
    C3 Fe C8 . . . 111.35(10) ?
    C3 Fe C9 . . . 112.23(10) ?
    C3 Fe C10 . . . 140.42(10) ?
    C4 Fe C5 . . . 40.43(12) ?
    C4 Fe C6 . . . 140.37(11) ?
    C4 Fe C7 . . . 176.63(10) ?
    C4 Fe C8 . . . 136.09(10) ?
    C4 Fe C9 . . . 108.54(10) ?
    C4 Fe C10 . . . 110.11(10) ?
    C5 Fe C6 . . . 112.26(11) ?
    C5 Fe C7 . . . 142.86(11) ?
    C5 Fe C8 . . . 175.12(10) ?
    C5 Fe C9 . . . 134.58(10) ?
    C5 Fe C10 . . . 108.26(10) ?
    C6 Fe C7 . . . 40.74(9) ?
    C6 Fe C8 . . . 68.41(10) ?
    C6 Fe C9 . . . 68.56(10) ?
    C6 Fe C10 . . . 40.91(9) ?
    C7 Fe C8 . . . 40.57(9) ?
    C7 Fe C9 . . . 68.50(9) ?
    C7 Fe C10 . . . 68.89(9) ?
    C8 Fe C9 . . . 40.74(9) ?
    C8 Fe C10 . . . 68.88(9) ?
    C9 Fe C10 . . . 41.01(9) ?
    C11 N C12 . . . 119.50(18) ?
    C11 N C15 . . . 117.50(17) ?
    C12 N C15 . . . 122.79(18) ?
    Fe C1 C2 . . . 70.16(14) ?
    Fe C1 C5 . . . 69.45(15) ?
    C2 C1 C5 . . . 108.9(2) ?
    Fe C2 C1 . . . 69.83(14) ?
    Fe C2 C3 . . . 68.84(14) ?
    C1 C2 C3 . . . 107.3(2) no
    Fe C3 C2 . . . 70.53(14) ?
    Fe C3 C4 . . . 69.36(16) ?
    C2 C3 C4 . . . 107.8(2) no
    Fe C4 C3 . . . 69.89(16) ?
    Fe C4 C5 . . . 70.21(17) ?
    C3 C4 C5 . . . 108.0(2) no
    Fe C5 C1 . . . 70.53(15) ?
    Fe C5 C4 . . . 69.37(16) ?
    C1 C5 C4 . . . 108.1(2) no
    Fe C6 C7 . . . 69.74(14) ?
    Fe C6 C10 . . . 69.16(13) ?
    C7 C6 C10 . . . 108.2(2) no
    Fe C7 C6 . . . 69.53(13) ?
    Fe C7 C8 . . . 69.58(13) ?
    C6 C7 C8 . . . 107.9(2) no
    Fe C8 C7 . . . 69.85(13) ?
    Fe C8 C9 . . . 69.13(13) ?
    C7 C8 C9 . . . 108.0(2) no
    Fe C9 C8 . . . 70.13(13) ?
    Fe C9 C10 . . . 69.64(13) ?
    C8 C9 C10 . . . 108.5(2) no
    Fe C10 C6 . . . 69.93(13) ?
    Fe C10 C9 . . . 69.36(13) ?
    Fe C10 C11 . . . 125.68(16) ?
    C6 C10 C9 . . . 107.3(2) no
    C6 C10 C11 . . . 126.1(2) no
    C9 C10 C11 . . . 126.5(2) no
    N C11 C10 . . . 113.56(18) ?
    O C12 N . . . 121.5(2) ?
    O C12 C13 . . . 121.9(2) ?
    N C12 C13 . . . 116.6(2) ?
    C12 C13 C14 . . . 112.2(2) no
    N C15 C16 . . . 119.5(2) ?
    N C15 C20 . . . 120.2(2) ?
    C16 C15 C20 . . . 120.3(2) no
    C15 C16 C17 . . . 119.5(2) no
    C16 C17 C18 . . . 120.4(2) no
    C17 C18 C19 . . . 120.0(2) no
    C18 C19 C20 . . . 119.9(2) no
    C15 C20 C19 . . . 120.0(2) no
    Fe C1 H1 . . . 127.00 no
    C2 C1 H1 . . . 128.00 no
    C5 C1 H1 . . . 123.00 no
    Fe C2 H2 . . . 124.00 no
    C1 C2 H2 . . . 127.00 no
    C3 C2 H2 . . . 125.00 no
    Fe C3 H3 . . . 123.00 no
    C2 C3 H3 . . . 125.00 no
    C4 C3 H3 . . . 127.00 no
    Fe C4 H4 . . . 123.00 no
    C3 C4 H4 . . . 134.00 no
    C5 C4 H4 . . . 118.00 no
    Fe C5 H5 . . . 127.00 no
    C1 C5 H5 . . . 123.00 no
    C4 C5 H5 . . . 129.00 no
    Fe C6 H6 . . . 128.00 no
    C7 C6 H6 . . . 128.00 no
    C10 C6 H6 . . . 123.00 no
    Fe C7 H7 . . . 124.00 no
    C6 C7 H7 . . . 129.00 no
    C8 C7 H7 . . . 123.00 no
    Fe C8 H8 . . . 129.00 no
    C7 C8 H8 . . . 128.00 no
    C9 C8 H8 . . . 124.00 no
    Fe C9 H9 . . . 124.00 no
    C8 C9 H9 . . . 127.00 no
    C10 C9 H9 . . . 124.00 no
    N C11 H11A . . . 104.00 no
    N C11 H11B . . . 105.00 no
    C10 C11 H11A . . . 113.00 no
    C10 C11 H11B . . . 113.00 no
    H11A C11 H11B . . . 107.00 no
    C12 C13 H13A . . . 109.00 no
    C12 C13 H13B . . . 109.00 no
    C14 C13 H13A . . . 109.00 no
    C14 C13 H13B . . . 109.00 no
    H13A C13 H13B . . . 108.00 no
    C13 C14 H14A . . . 109.00 no
    C13 C14 H14B . . . 109.00 no
    C13 C14 H14C . . . 109.00 no
    H14A C14 H14B . . . 109.00 no
    H14A C14 H14C . . . 110.00 no
    H14B C14 H14C . . . 109.00 no
    C15 C16 H16 . . . 118.00 no
    C17 C16 H16 . . . 123.00 no
    C16 C17 H17 . . . 117.00 no
    C18 C17 H17 . . . 122.00 no
    C17 C18 H18 . . . 118.00 no
    C19 C18 H18 . . . 122.00 no
    C18 C19 H19 . . . 118.00 no
    C20 C19 H19 . . . 122.00 no
    C15 C20 H20 . . . 118.00 no
    C19 C20 H20 . . . 122.00 no
loop_
    _geom_torsion_atom_site_label_1
    _geom_torsion_atom_site_label_2
    _geom_torsion_atom_site_label_3
    _geom_torsion_atom_site_label_4
    _geom_torsion_site_symmetry_1
    _geom_torsion_site_symmetry_2
    _geom_torsion_site_symmetry_3
    _geom_torsion_site_symmetry_4
    _geom_torsion
    _geom_torsion_publ_flag
    C2 Fe C1 C5 . . . . 120.1(2) no
    C3 Fe C1 C2 . . . . -38.08(16) no
    C3 Fe C1 C5 . . . . 82.06(18) no
    C4 Fe C1 C2 . . . . -82.30(17) no
    C4 Fe C1 C5 . . . . 37.84(18) no
    C5 Fe C1 C2 . . . . -120.1(2) no
    C6 Fe C1 C2 . . . . 140.59(15) no
    C6 Fe C1 C5 . . . . -99.27(18) no
    C7 Fe C1 C2 . . . . 96.15(16) no
    C7 Fe C1 C5 . . . . -143.71(17) no
    C8 Fe C1 C2 . . . . 57.7(2) no
    C8 Fe C1 C5 . . . . 177.88(18) no
    C10 Fe C1 C2 . . . . -178.64(15) no
    C10 Fe C1 C5 . . . . -58.5(2) no
    C1 Fe C2 C3 . . . . -118.8(2) no
    C3 Fe C2 C1 . . . . 118.8(2) no
    C4 Fe C2 C1 . . . . 80.71(17) no
    C4 Fe C2 C3 . . . . -38.09(16) no
    C5 Fe C2 C1 . . . . 36.94(16) no
    C5 Fe C2 C3 . . . . -81.86(17) no
    C6 Fe C2 C1 . . . . -62.1(2) no
    C6 Fe C2 C3 . . . . 179.13(16) no
    C7 Fe C2 C1 . . . . -102.69(16) no
    C7 Fe C2 C3 . . . . 138.51(16) no
    C8 Fe C2 C1 . . . . -147.28(15) no
    C8 Fe C2 C3 . . . . 93.92(17) no
    C9 Fe C2 C1 . . . . 172.86(16) no
    C9 Fe C2 C3 . . . . 54.1(2) no
    C1 Fe C3 C2 . . . . 37.51(15) no
    C1 Fe C3 C4 . . . . -81.13(17) no
    C2 Fe C3 C4 . . . . -118.7(2) no
    C4 Fe C3 C2 . . . . 118.7(2) no
    C5 Fe C3 C2 . . . . 80.87(16) no
    C5 Fe C3 C4 . . . . -37.78(16) no
    C7 Fe C3 C2 . . . . -66.2(2) no
    C7 Fe C3 C4 . . . . 175.12(16) no
    C8 Fe C3 C2 . . . . -104.35(16) no
    C8 Fe C3 C4 . . . . 137.01(15) no
    C9 Fe C3 C2 . . . . -148.37(15) no
    C9 Fe C3 C4 . . . . 92.99(16) no
    C10 Fe C3 C2 . . . . 173.37(15) no
    C10 Fe C3 C4 . . . . 54.7(2) no
    C1 Fe C4 C3 . . . . 81.30(16) no
    C1 Fe C4 C5 . . . . -37.47(16) no
    C2 Fe C4 C3 . . . . 37.98(15) no
    C2 Fe C4 C5 . . . . -80.80(17) no
    C3 Fe C4 C5 . . . . -118.8(2) no
    C5 Fe C4 C3 . . . . 118.8(2) no
    C6 Fe C4 C3 . . . . 178.68(15) no
    C6 Fe C4 C5 . . . . 59.9(2) no
    C8 Fe C4 C3 . . . . -66.3(2) no
    C8 Fe C4 C5 . . . . 174.90(16) no
    C9 Fe C4 C3 . . . . -102.82(16) no
    C9 Fe C4 C5 . . . . 138.41(16) no
    C10 Fe C4 C3 . . . . -146.36(15) no
    C10 Fe C4 C5 . . . . 94.86(17) no
    C1 Fe C5 C4 . . . . 119.0(2) no
    C2 Fe C5 C1 . . . . -36.92(15) no
    C2 Fe C5 C4 . . . . 82.07(18) no
    C3 Fe C5 C1 . . . . -80.92(17) no
    C3 Fe C5 C4 . . . . 38.07(17) no
    C4 Fe C5 C1 . . . . -119.0(2) no
    C6 Fe C5 C1 . . . . 97.62(17) no
    C6 Fe C5 C4 . . . . -143.40(16) no
    C7 Fe C5 C1 . . . . 62.3(2) no
    C7 Fe C5 C4 . . . . -178.75(17) no
    C9 Fe C5 C1 . . . . 178.93(14) no
    C9 Fe C5 C4 . . . . -62.1(2) no
    C10 Fe C5 C1 . . . . 141.17(15) no
    C10 Fe C5 C4 . . . . -99.85(17) no
    C1 Fe C6 C7 . . . . -104.32(15) no
    C1 Fe C6 C10 . . . . 135.86(14) no
    C2 Fe C6 C7 . . . . -66.7(2) no
    C2 Fe C6 C10 . . . . 173.53(15) no
    C4 Fe C6 C7 . . . . 175.06(16) no
    C4 Fe C6 C10 . . . . 55.2(2) no
    C5 Fe C6 C7 . . . . -147.63(14) no
    C5 Fe C6 C10 . . . . 92.56(15) no
    C7 Fe C6 C10 . . . . -119.82(19) no
    C8 Fe C6 C7 . . . . 37.58(14) no
    C8 Fe C6 C10 . . . . -82.23(14) no
    C9 Fe C6 C7 . . . . 81.53(15) no
    C9 Fe C6 C10 . . . . -38.29(13) no
    C10 Fe C6 C7 . . . . 119.82(19) no
    C1 Fe C7 C6 . . . . 94.23(15) no
    C1 Fe C7 C8 . . . . -146.47(14) no
    C2 Fe C7 C6 . . . . 138.22(14) no
    C2 Fe C7 C8 . . . . -102.48(15) no
    C3 Fe C7 C6 . . . . 178.57(15) no
    C3 Fe C7 C8 . . . . -62.1(2) no
    C5 Fe C7 C6 . . . . 55.2(2) no
    C5 Fe C7 C8 . . . . 174.45(17) no
    C6 Fe C7 C8 . . . . 119.30(19) no
    C8 Fe C7 C6 . . . . -119.30(19) no
    C9 Fe C7 C6 . . . . -81.69(15) no
    C9 Fe C7 C8 . . . . 37.62(14) no
    C10 Fe C7 C6 . . . . -37.52(14) no
    C10 Fe C7 C8 . . . . 81.78(14) no
    C1 Fe C8 C7 . . . . 59.6(2) no
    C1 Fe C8 C9 . . . . 179.14(16) no
    C2 Fe C8 C7 . . . . 96.56(15) no
    C2 Fe C8 C9 . . . . -143.92(14) no
    C3 Fe C8 C7 . . . . 140.78(15) no
    C3 Fe C8 C9 . . . . -99.70(16) no
    C4 Fe C8 C7 . . . . -179.30(16) no
    C4 Fe C8 C9 . . . . -59.8(2) no
    C6 Fe C8 C7 . . . . -37.74(14) no
    C6 Fe C8 C9 . . . . 81.79(15) no
    C7 Fe C8 C9 . . . . 119.5(2) no
    C9 Fe C8 C7 . . . . -119.5(2) no
    C10 Fe C8 C7 . . . . -81.81(14) no
    C10 Fe C8 C9 . . . . 37.71(14) no
    C2 Fe C9 C8 . . . . 62.7(2) no
    C2 Fe C9 C10 . . . . -177.75(16) no
    C3 Fe C9 C8 . . . . 97.37(16) no
    C3 Fe C9 C10 . . . . -143.04(15) no
    C4 Fe C9 C8 . . . . 140.80(15) no
    C4 Fe C9 C10 . . . . -99.61(15) no
    C5 Fe C9 C8 . . . . 177.98(16) no
    C5 Fe C9 C10 . . . . -62.4(2) no
    C6 Fe C9 C8 . . . . -81.39(15) no
    C6 Fe C9 C10 . . . . 38.21(14) no
    C7 Fe C9 C8 . . . . -37.46(14) no
    C7 Fe C9 C10 . . . . 82.13(14) no
    C8 Fe C9 C10 . . . . 119.6(2) no
    C10 Fe C9 C8 . . . . -119.6(2) no
    C1 Fe C10 C6 . . . . -67.93(19) no
    C1 Fe C10 C9 . . . . 173.60(15) no
    C1 Fe C10 C11 . . . . 52.8(3) no
    C3 Fe C10 C6 . . . . 179.35(16) no
    C3 Fe C10 C9 . . . . 60.9(2) no
    C3 Fe C10 C11 . . . . -60.0(3) no
    C4 Fe C10 C6 . . . . -146.08(14) no
    C4 Fe C10 C9 . . . . 95.46(15) no
    C4 Fe C10 C11 . . . . -25.4(2) no
    C5 Fe C10 C6 . . . . -103.20(15) no
    C5 Fe C10 C9 . . . . 138.33(15) no
    C5 Fe C10 C11 . . . . 17.5(2) no
    C6 Fe C10 C9 . . . . -118.47(19) no
    C6 Fe C10 C11 . . . . 120.7(2) no
    C7 Fe C10 C6 . . . . 37.37(14) no
    C7 Fe C10 C9 . . . . -81.10(14) no
    C7 Fe C10 C11 . . . . 158.1(2) no
    C8 Fe C10 C6 . . . . 81.00(14) no
    C8 Fe C10 C9 . . . . -37.47(13) no
    C8 Fe C10 C11 . . . . -158.3(2) no
    C9 Fe C10 C6 . . . . 118.47(19) no
    C9 Fe C10 C11 . . . . -120.8(3) no
    C12 N C11 C10 . . . . 101.3(2) no
    C15 N C11 C10 . . . . -83.8(2) no
    C11 N C12 O . . . . -0.7(3) no
    C11 N C12 C13 . . . . -179.74(19) no
    C15 N C12 O . . . . -175.3(2) no
    C15 N C12 C13 . . . . 5.6(3) no
    C11 N C15 C16 . . . . -101.1(3) no
    C11 N C15 C20 . . . . 76.5(3) no
    C12 N C15 C16 . . . . 73.6(3) no
    C12 N C15 C20 . . . . -108.7(3) no
    Fe C1 C2 C3 . . . . 58.87(17) no
    C5 C1 C2 Fe . . . . -58.83(19) no
    C5 C1 C2 C3 . . . . 0.0(3) no
    Fe C1 C5 C4 . . . . -59.4(2) no
    C2 C1 C5 Fe . . . . 59.27(18) no
    C2 C1 C5 C4 . . . . -0.2(3) no
    Fe C2 C3 C4 . . . . 59.60(18) no
    C1 C2 C3 Fe . . . . -59.49(17) no
    C1 C2 C3 C4 . . . . 0.1(3) no
    Fe C3 C4 C5 . . . . 60.1(2) no
    C2 C3 C4 Fe . . . . -60.34(18) no
    C2 C3 C4 C5 . . . . -0.2(3) no
    Fe C4 C5 C1 . . . . 60.16(19) no
    C3 C4 C5 Fe . . . . -59.93(19) no
    C3 C4 C5 C1 . . . . 0.2(3) no
    Fe C6 C7 C8 . . . . -59.20(17) no
    C10 C6 C7 Fe . . . . 58.61(16) no
    C10 C6 C7 C8 . . . . -0.6(3) no
    Fe C6 C10 C9 . . . . 59.52(16) no
    Fe C6 C10 C11 . . . . -120.1(2) no
    C7 C6 C10 Fe . . . . -58.97(16) no
    C7 C6 C10 C9 . . . . 0.6(3) no
    C7 C6 C10 C11 . . . . -179.1(2) no
    Fe C7 C8 C9 . . . . -58.77(16) no
    C6 C7 C8 Fe . . . . 59.16(17) no
    C6 C7 C8 C9 . . . . 0.4(3) no
    Fe C8 C9 C10 . . . . -59.27(16) no
    C7 C8 C9 Fe . . . . 59.22(17) no
    C7 C8 C9 C10 . . . . -0.1(3) no
    Fe C9 C10 C6 . . . . -59.88(16) no
    Fe C9 C10 C11 . . . . 119.8(2) no
    C8 C9 C10 Fe . . . . 59.58(16) no
    C8 C9 C10 C6 . . . . -0.3(3) no
    C8 C9 C10 C11 . . . . 179.4(2) no
    Fe C10 C11 N . . . . 173.98(15) no
    C6 C10 C11 N . . . . -96.0(3) no
    C9 C10 C11 N . . . . 84.5(3) no
    O C12 C13 C14 . . . . -10.3(3) no
    N C12 C13 C14 . . . . 168.8(2) no
    N C15 C16 C17 . . . . 177.5(2) no
    C20 C15 C16 C17 . . . . -0.2(4) no
    N C15 C20 C19 . . . . -176.1(2) no
    C16 C15 C20 C19 . . . . 1.5(4) no
    C15 C16 C17 C18 . . . . -1.9(4) no
    C16 C17 C18 C19 . . . . 2.7(4) no
    C17 C18 C19 C20 . . . . -1.3(4) no
    C18 C19 C20 C15 . . . . -0.8(4) no
loop_
    _geom_hbond_atom_site_label_D
    _geom_hbond_atom_site_label_H
    _geom_hbond_atom_site_label_A
    _geom_hbond_site_symmetry_A
    _geom_hbond_distance_DH
    _geom_hbond_distance_HA
    _geom_hbond_distance_DA
    _geom_hbond_angle_DHA
    _geom_hbond_publ_flag
    C4 H4 O 1_565 1.07 2.50 3.292(4) 130 yes
