# Supplementary material for: N-Ferrocenymethyl-N-phenyl­propionamide
Source: Acta Crystallogr Sect E Struct Rep Online. 2012 Apr 21;68(Pt 5):m647. doi: 10.1107/S1600536812016303 (PMC3344370; doi:10.1107/S1600536812016303)
Supplement: Supplementary file 2 [file e-68-0m647-Isup2.hkl]

#
# h,k,l, Fc-squared, Fo-squared, sigma(Fo-squared) and status flag
#
data_I
_exptl_crystal_F_000       728.00
_reflns_d_resolution_high  0.7707
 
loop_
 _symmetry_equiv_pos_as_xyz
 'x, y, z'
 '-x+1/2, y+1/2, -z+1/2'
 '-x, -y, -z'
 'x-1/2, -y-1/2, z-1/2'
 
_cell_length_a    13.2430
_cell_length_b     7.9830
_cell_length_c    15.2480
_cell_angle_alpha  90.000
_cell_angle_beta   94.873
_cell_angle_gamma  90.000
 
 
loop_
 _refln_index_h
 _refln_index_k
 _refln_index_l
 _refln_F_squared_calc
 _refln_F_squared_meas
 _refln_F_squared_sigma
 _refln_observed_status
   2   0   0     8832.88     8984.76    131.25 o
   4   0   0       86.98       94.08      8.31 o
   6   0   0     1425.08     1394.09     33.72 o
   8   0   0     2481.27     2412.79     64.71 o
  10   0   0       83.36       67.46     11.98 o
  12   0   0     2026.76     2012.06     44.27 o
  14   0   0     2238.03     2223.88     65.54 o
  16   0   0      508.99      475.06     34.16 o
   1   1   0     8019.88     7999.41    111.98 o
   2   1   0     2525.41     2500.88     24.43 o
   3   1   0      592.38      602.99      8.92 o
   4   1   0      123.12      120.95      5.11 o
   5   1   0     1702.02     1521.57     20.80 o
   6   1   0       64.42       89.08      6.20 o
   7   1   0     8229.22     7814.29    118.75 o
   8   1   0      142.96      162.70      9.70 o
   9   1   0      157.21      149.18     10.35 o
  10   1   0      373.54      349.86     15.16 o
  11   1   0      831.74      822.06     21.60 o
  12   1   0      102.71       91.40     14.70 o
  13   1   0     1539.46     1482.77     42.91 o
  14   1   0       12.86        4.15     14.78 o
  15   1   0     1563.57     1568.35     42.68 o
  16   1   0        1.67       17.83     26.47 o
  17   1   0      221.31      211.03     20.71 o
   0   2   0     2248.73     2164.66     41.32 o
   1   2   0    14705.43    15002.75    148.56 o
   2   2   0     1160.07     1148.35     17.09 o
   3   2   0     1134.67     1210.03     15.69 o
   4   2   0       41.78       35.25      4.80 o
   5   2   0     1451.02     1580.25     22.82 o
   6   2   0     7320.51     7099.68     71.21 o
   7   2   0      218.65      226.21      8.92 o
   8   2   0     6737.51     6684.11     80.92 o
   9   2   0      164.21      171.93     11.24 o
  10   2   0      972.76      931.99     23.33 o
  11   2   0       85.17       86.40     11.33 o
  12   2   0      212.23      229.86     18.58 o
  13   2   0        4.36       27.68     28.46 o
  14   2   0     3017.79     3053.79     65.13 o
  15   2   0       11.87       14.15     14.37 o
  16   2   0        8.40       12.29     25.10 o
   1   3   0      129.55      132.80      5.97 o
   2   3   0     1319.70     1494.11     19.69 o
   3   3   0       28.93       38.18      8.14 o
   4   3   0     3378.80     3459.12     47.42 o
   5   3   0     7074.54     7171.56     80.98 o
   6   3   0     1532.11     1739.90     26.68 o
   7   3   0    14841.44    14826.96    161.32 o
   8   3   0        4.14        6.68      6.68 o
   9   3   0     1288.72     1333.13     26.86 o
  10   3   0      259.81      230.08     24.94 o
  11   3   0        4.39        9.04      9.75 o
  12   3   0       41.04       22.96     21.34 o
  13   3   0     1617.92     1703.10     45.80 o
  14   3   0      107.92      119.51     25.75 o
  15   3   0      526.40      544.07     33.95 o
  16   3   0       20.75       16.09     37.25 o
   0   4   0    14513.49    14796.21    207.69 o
   1   4   0      101.47      131.98      7.34 o
   2   4   0     5458.34     5522.85     59.41 o
   3   4   0      237.23      289.34      9.49 o
   4   4   0      167.70      169.22      9.43 o
   5   4   0      108.03       81.08      8.66 o
   6   4   0     5452.54     5218.02     79.31 o
   7   4   0       62.71       41.66      8.33 o
   8   4   0     2308.43     2270.76     38.98 o
   9   4   0      306.31      296.98     15.12 o
  10   4   0        2.27        2.12     18.64 o
  11   4   0      133.27      118.77     16.37 o
  12   4   0      125.11      147.02     18.25 o
  13   4   0      319.86      336.67     45.96 o
  14   4   0      314.76      340.93     25.39 o
  15   4   0      223.11      193.32     22.87 o
   1   5   0     6936.02     6922.38     78.61 o
   2   5   0       10.46        3.27      6.67 o
   3   5   0      565.76      600.28     16.24 o
   4   5   0        2.52        2.82     10.57 o
   5   5   0       16.51        1.60      7.20 o
   6   5   0      712.91      725.93     28.57 o
   7   5   0      381.22      378.15     19.41 o
   8   5   0      452.17      458.01     25.27 o
   9   5   0        4.65       13.61     13.61 o
  10   5   0        4.09       14.03     14.03 o
  11   5   0      145.02      155.43     26.98 o
  12   5   0        5.78       17.43     18.01 o
  13   5   0     1540.92     1642.22     73.03 o
  14   5   0       19.61       17.68     25.52 o
   0   6   0     2382.67     2355.47     68.84 o
   1   6   0       77.98       98.61     10.95 o
   2   6   0     1825.16     1814.23     35.29 o
   3   6   0      502.34      545.82     15.55 o
   4   6   0      354.56      356.31     14.52 o
   5   6   0       88.76       98.70     10.30 o
   6   6   0     2050.38     2013.73     38.76 o
   7   6   0       34.36       35.29     11.21 o
   8   6   0      771.96      771.22     30.92 o
   9   6   0       18.14        2.11     16.49 o
  10   6   0        2.51       32.87     37.72 o
  11   6   0        1.53        6.89     20.41 o
  12   6   0      994.63      995.45     49.65 o
  13   6   0       49.47       29.66     39.71 o
   1   7   0      912.83      865.23     40.37 o
   2   7   0      685.70      618.19     38.40 o
   3   7   0       12.25        4.65      7.82 o
   4   7   0       13.38        3.74      9.24 o
   5   7   0      790.37      771.66     27.87 o
   6   7   0      595.73      596.45     25.83 o
   7   7   0      411.40      472.67     25.36 o
   8   7   0       45.82       33.95     19.47 o
   9   7   0      747.31      753.97     38.52 o
  10   7   0      250.35      195.92     28.14 o
  11   7   0        0.57       31.91     21.05 o
  12   7   0       72.25       95.80     27.93 o
   0   8   0      261.48      311.06     36.15 o
   1   8   0       46.02       32.81     13.25 o
   2   8   0      154.52      173.90     16.40 o
   3   8   0      133.71      112.79     19.13 o
   4   8   0      256.21      283.12     20.73 o
   5   8   0        0.24        2.01     10.51 o
   6   8   0      982.12      940.55     36.42 o
   7   8   0      138.30      157.21     43.86 o
   8   8   0      974.11      966.68     46.69 o
   9   8   0        1.90       17.50     38.85 o
  10   8   0       51.40       60.57     33.74 o
   1   9   0      381.46      358.64     34.62 o
   2   9   0       30.78       22.89     11.60 o
   3   9   0        0.28        1.53     10.19 o
   4   9   0      112.13      140.19     25.62 o
   5   9   0      623.57      624.09     36.43 o
   6   9   0       10.54        2.11     14.89 o
   7   9   0      331.41      411.76     54.24 o
   8   9   0      147.49      142.57     39.21 o
   0  10   0      249.36      257.31     37.71 o
   1  10   0        9.49       10.33     11.12 o
   2  10   0       72.37       88.50     15.56 o
   3  10   0      290.81      282.13     22.98 o
   4  10   0        1.36        4.05     13.98 o
 -17   0   1      106.14       87.42     46.35 o
 -15   0   1      242.46      245.66     50.28 o
 -13   0   1      144.00      143.22     17.59 o
 -11   0   1        4.80        6.68      9.56 o
  -9   0   1     1242.33     1269.71     33.49 o
  -7   0   1     1051.92     1116.84     35.87 o
  -5   0   1     1586.40     1506.62     35.82 o
  -3   0   1     2626.52     2781.72     40.59 o
  -1   0   1     1714.39        0.42      0.42 o
   1   0   1       27.34        1.41      1.41 o
   3   0   1     1563.74     1789.55     53.70 o
   5   0   1     4752.65     4536.01     88.28 o
   7   0   1     1819.10     1815.39     47.49 o
   9   0   1      219.26      208.23     20.87 o
  11   0   1       13.16       21.74     16.01 o
  13   0   1     2478.17     2451.88     72.19 o
  15   0   1       61.32       55.69     33.38 o
  17   0   1       33.17       43.43     27.81 o
 -17   1   1        1.79        1.62     13.43 o
 -16   1   1      680.65      684.36     27.94 o
 -15   1   1        3.98       22.75     36.94 o
 -14   1   1      337.94      313.71     17.79 o
 -13   1   1       82.44      101.95     12.23 o
 -12   1   1      836.73      871.96     24.75 o
 -11   1   1      407.55      455.47     17.09 o
 -10   1   1     3139.56     3181.68     45.49 o
  -9   1   1       23.66       21.64      9.66 o
  -8   1   1     3854.07     3670.41     50.70 o
  -7   1   1     1377.69     1544.64     24.16 o
  -6   1   1      387.94      451.61     11.42 o
  -5   1   1      315.19      338.30      9.60 o
  -4   1   1       51.87       41.25      3.61 o
  -3   1   1    16666.32    16814.28    156.45 o
  -2   1   1    35800.24    36144.57    365.66 o
  -1   1   1        0.54        2.42      2.42 o
   0   1   1     8484.15     8153.29    131.11 o
   1   1   1     5926.63     5659.07     79.73 o
   2   1   1      240.16      228.59      6.06 o
   3   1   1     4755.46     4749.42     43.09 o
   4   1   1      100.46       67.47      4.51 o
   5   1   1     4019.71     4069.92     52.90 o
   6   1   1     3525.99     3649.73     48.21 o
   7   1   1       99.98      123.16      8.94 o
   8   1   1        8.32        1.56      7.32 o
   9   1   1       95.87       82.38     11.49 o
  10   1   1     1131.17     1024.17     24.53 o
  11   1   1       80.46      117.28     14.94 o
  12   1   1     2481.61     2419.53     43.02 o
  13   1   1      639.42      696.90     28.25 o
  14   1   1      567.29      545.11     33.45 o
  15   1   1      111.89       82.65     24.21 o
  16   1   1       15.36        3.90     19.07 o
 -16   2   1        0.67        8.68     14.90 o
 -15   2   1     1185.43     1114.43     31.58 o
 -14   2   1      195.59      173.36     23.50 o
 -13   2   1      444.40      435.75     22.53 o
 -12   2   1      127.34      128.15     15.64 o
 -11   2   1      165.68      167.16     15.90 o
 -10   2   1       26.01       46.83      8.88 o
  -9   2   1     2870.09     2922.07     41.15 o
  -8   2   1      128.63      142.89      8.23 o
  -7   2   1     2135.34     2141.59     31.10 o
  -6   2   1     1300.06     1528.44     21.64 o
  -5   2   1     1013.14     1003.17     16.94 o
  -4   2   1     1711.43     1773.87     23.72 o
  -3   2   1     2880.34     3105.64     39.72 o
  -2   2   1     5638.02     5829.67     71.87 o
  -1   2   1     9197.50     8804.64    116.18 o
   0   2   1     2046.67     2052.86     21.04 o
   1   2   1       23.16       17.48      3.52 o
   2   2   1       19.34       21.34      2.74 o
   3   2   1     1878.63     1763.33     20.81 o
   4   2   1     1214.92     1290.41     17.05 o
   5   2   1     9065.79     9111.03     92.48 o
   6   2   1        2.88        3.61      4.46 o
   7   2   1     2007.46     2134.09     29.41 o
   8   2   1      186.49      225.55     12.03 o
   9   2   1      464.55      453.47     16.09 o
  10   2   1        0.92        1.42      7.26 o
  11   2   1     2008.18     1989.31     39.97 o
  12   2   1      758.18      841.41     30.13 o
  13   2   1      717.53      727.37     30.07 o
  14   2   1       30.46       11.96     25.98 o
  15   2   1        5.92        7.70     14.62 o
  16   2   1       71.36       53.04     20.60 o
 -16   3   1      556.36      536.96     57.67 o
 -15   3   1       53.16       63.50     16.88 o
 -14   3   1      109.63      134.54     46.30 o
 -13   3   1        3.65       11.05     12.61 o
 -12   3   1      627.13      651.35     28.10 o
 -11   3   1       49.12       37.82     12.13 o
 -10   3   1     1109.56     1135.83     30.27 o
  -9   3   1       10.46        9.98      7.76 o
  -8   3   1     3411.45     3471.44     46.99 o
  -7   3   1       36.84       24.96      6.55 o
  -6   3   1       81.51       97.25      7.24 o
  -5   3   1     3600.74     3692.66     46.97 o
  -4   3   1     3082.23     2881.83     51.92 o
  -3   3   1       48.93       56.86     15.31 o
  -2   3   1     1636.84     1508.65     31.55 o
  -1   3   1      284.07      317.77      8.77 o
   0   3   1     7524.12     7755.04     74.55 o
   1   3   1      398.03      412.21      9.07 o
   2   3   1      408.00      436.68      9.62 o
   3   3   1      399.59      456.93     13.15 o
   4   3   1      945.71      799.48     15.16 o
   5   3   1     3655.79     3886.51     48.96 o
   6   3   1     5809.30     5723.37     84.87 o
   7   3   1     1020.57     1053.11     21.47 o
   8   3   1       13.44       12.70      6.47 o
   9   3   1      182.12      157.14     15.68 o
  10   3   1      347.25      388.20     21.76 o
  11   3   1      138.20      175.68     35.16 o
  12   3   1      718.16      799.01     30.55 o
  13   3   1        6.96       18.36     26.05 o
  14   3   1      110.18       96.56     17.36 o
  15   3   1      158.78      171.46     21.57 o
  16   3   1       14.04       26.89     26.89 o
 -15   4   1      947.03      951.74     52.28 o
 -14   4   1       34.74       17.74     17.72 o
 -13   4   1       54.62       37.71     19.33 o
 -12   4   1        3.67        9.19     12.04 o
 -11   4   1      201.43      239.88     19.56 o
 -10   4   1      204.51      193.59     17.71 o
  -9   4   1      555.69      608.87     20.85 o
  -8   4   1      110.96      123.59     13.62 o
  -7   4   1      445.52      424.40     16.48 o
  -6   4   1       40.13       47.42      9.09 o
  -5   4   1      208.29      176.20      9.52 o
  -4   4   1     4269.39     4481.77     75.53 o
  -3   4   1     6089.39     6252.16     86.35 o
  -2   4   1      626.29      654.24     15.65 o
  -1   4   1     1603.18     1555.59     26.23 o
   0   4   1      591.15      588.93     11.06 o
   1   4   1      768.62      789.53     14.04 o
   2   4   1      260.39      281.93      9.17 o
   3   4   1      860.74      804.83     16.11 o
   4   4   1     2510.77     2611.30     44.01 o
   5   4   1     7986.04     7664.67    109.54 o
   6   4   1     1912.21     2077.65     34.93 o
   7   4   1      733.64      696.37     21.72 o
   8   4   1      791.23      812.74     25.24 o
   9   4   1      160.04      171.18     13.79 o
  10   4   1      360.30      374.23     32.61 o
  11   4   1      245.02      313.55     21.57 o
  12   4   1        1.88        1.85     12.51 o
  13   4   1      310.86      388.00     33.89 o
  14   4   1       19.14        1.12     23.91 o
  15   4   1        6.71       20.47     25.62 o
 -15   5   1        8.41       32.49     28.81 o
 -14   5   1      235.51      195.08     55.22 o
 -13   5   1       11.62        4.12     22.05 o
 -12   5   1      209.61      199.85     30.62 o
 -11   5   1       28.62       42.86     37.36 o
 -10   5   1     1385.93     1454.77     52.22 o
  -9   5   1     1701.98     1777.15     49.67 o
  -8   5   1     2784.73     2647.32     88.36 o
  -7   5   1     1876.04     1907.19     39.25 o
  -6   5   1       91.18      112.79     12.38 o
  -5   5   1      149.98      129.65      9.33 o
  -4   5   1     3918.11     3862.46     54.30 o
  -3   5   1       10.53       12.28      7.29 o
  -2   5   1     4187.30     4122.30     60.94 o
  -1   5   1       38.67       28.41      9.13 o
   0   5   1     1251.95     1316.74     20.02 o
   1   5   1        0.40        7.60      5.06 o
   2   5   1       71.09       59.94      6.70 o
   3   5   1        6.42       11.74      6.35 o
   4   5   1     3302.00     3357.17     44.63 o
   5   5   1      481.63      461.45     16.90 o
   6   5   1     1907.82     1907.93     40.30 o
   7   5   1      153.18      182.44     21.29 o
   8   5   1      120.34      123.43     17.33 o
   9   5   1      857.76      845.22     33.69 o
  10   5   1      578.90      618.12     31.38 o
  11   5   1       14.16        5.08     19.70 o
  12   5   1     1617.06     1627.87     45.66 o
  13   5   1      346.21      305.29     25.14 o
  14   5   1      656.50      608.98     48.24 o
 -13   6   1       22.29       35.75     39.64 o
 -12   6   1      219.59      220.08     31.86 o
 -11   6   1      931.89      949.78     45.67 o
 -10   6   1       15.67       17.02     19.09 o
  -9   6   1      694.01      732.62     77.28 o
  -8   6   1        1.90        5.95     12.25 o
  -7   6   1        2.65       13.19     13.19 o
  -6   6   1        6.90        0.17      9.28 o
  -5   6   1       19.04       28.91     10.43 o
  -4   6   1     1650.17     1685.78     34.78 o
  -3   6   1     1033.90     1079.81     24.20 o
  -2   6   1      601.33      574.55     21.64 o
  -1   6   1     1919.11     1919.99     45.92 o
   0   6   1      244.81      297.49     12.62 o
   1   6   1      146.87      176.83     11.42 o
   2   6   1      263.90      294.92     12.22 o
   3   6   1     1510.64     1498.86     26.44 o
   4   6   1      249.14      276.26     13.07 o
   5   6   1      162.26      181.84     16.85 o
   6   6   1       19.59       20.10      9.75 o
   7   6   1       57.33       51.79     14.56 o
   8   6   1       12.09       12.65     17.12 o
   9   6   1      374.12      368.99     30.74 o
  10   6   1       64.84       32.73     22.46 o
  11   6   1     1919.85     1971.01     82.19 o
  12   6   1      712.74      767.86     67.94 o
  13   6   1      905.67      901.54     53.04 o
 -12   7   1      132.33      109.25     31.22 o
 -11   7   1      226.64      227.66     32.84 o
 -10   7   1     1097.18     1353.55     87.79 o
  -9   7   1        7.64       17.45     17.45 o
  -8   7   1      844.08      871.25     37.98 o
  -7   7   1        4.46        2.24     14.44 o
  -6   7   1      291.60      290.25     19.27 o
  -5   7   1      663.54      682.62     25.75 o
  -4   7   1      779.41      789.16     26.76 o
  -3   7   1       65.86       55.49     18.11 o
  -2   7   1     1335.02     1337.86     56.73 o
  -1   7   1      501.62      513.34     22.91 o
   0   7   1      896.01      942.36     38.23 o
   1   7   1      512.41      468.03     24.72 o
   2   7   1      560.50      536.02     17.83 o
   3   7   1      645.11      635.94     19.58 o
   4   7   1     1748.92     1676.43     46.19 o
   5   7   1      169.91      193.74     23.99 o
   6   7   1      469.43      499.50     24.69 o
   7   7   1      222.09      212.59     22.76 o
   8   7   1        5.87        5.39     14.99 o
   9   7   1        0.20        7.55     16.91 o
  10   7   1      835.07      842.44     52.63 o
  11   7   1      598.84      550.22     89.20 o
  12   7   1     1143.41     1159.20    123.36 o
 -10   8   1       33.88       51.01     33.30 o
  -9   8   1      312.70      342.30     53.44 o
  -8   8   1       34.97       21.40     25.45 o
  -7   8   1      721.99      644.39     36.38 o
  -6   8   1       22.32       16.10     13.85 o
  -5   8   1      995.10      873.96     33.51 o
  -4   8   1       11.22       17.79     10.75 o
  -3   8   1     1506.79     1432.14     42.11 o
  -2   8   1      857.19      803.88     41.80 o
  -1   8   1     1183.72     1086.80     46.54 o
   0   8   1       17.09        6.36     11.78 o
   1   8   1       16.33        5.20      8.71 o
   2   8   1      390.07      391.36     22.13 o
   3   8   1     1450.73     1445.46     48.28 o
   4   8   1       17.96       16.35     11.57 o
   5   8   1     1662.65     1592.78     48.31 o
   6   8   1      692.28      644.41     31.43 o
   7   8   1      213.86      194.98     67.84 o
   8   8   1       77.65       88.60     21.77 o
   9   8   1      285.85      311.83     68.37 o
  10   8   1       56.75       14.54     27.27 o
  -8   9   1      209.10      302.13     50.49 o
  -7   9   1      173.43      181.95     40.96 o
  -6   9   1        0.15       15.67     21.41 o
  -5   9   1      323.96      342.28     28.94 o
  -4   9   1      882.10      850.58     34.09 o
  -3   9   1       51.11       52.60     13.49 o
  -2   9   1      647.02      613.50     28.02 o
  -1   9   1       88.74       88.54     18.16 o
   0   9   1       48.47       44.03     15.41 o
   1   9   1        0.48        4.74     10.21 o
   2   9   1      151.48      181.97     22.74 o
   3   9   1        8.62       24.62     12.13 o
   4   9   1     1537.24     1453.11     46.83 o
   5   9   1       41.43       18.67     15.02 o
   6   9   1      799.70      770.60     42.61 o
   7   9   1        0.42       10.45     32.55 o
   8   9   1        5.43       29.48     26.10 o
  -4  10   1       84.00      138.53     36.53 o
  -3  10   1      704.80      667.85     47.85 o
  -2  10   1       28.04       36.64     13.65 o
  -1  10   1        9.95       12.66     12.75 o
   0  10   1        1.70        7.27     10.93 o
   1  10   1        2.42        7.08     10.97 o
   2  10   1        4.17        2.70     11.23 o
   3  10   1      376.46      366.92     26.12 o
   4  10   1      101.95       92.37     20.74 o
 -16   0   2       62.96       70.19     58.01 o
 -14   0   2      441.04      477.18     31.22 o
 -12   0   2     2324.49     2317.92     48.45 o
 -10   0   2     1717.59     1693.22     36.84 o
  -8   0   2      547.68      626.82     19.43 o
  -6   0   2     7325.25     7210.89     93.11 o
  -4   0   2     1020.87      984.11     16.06 o
  -2   0   2     3505.84     3396.63     32.93 o
   0   0   2    10136.55     9755.46    224.14 o
   2   0   2    38891.52    41788.01    596.57 o
   4   0   2     4046.30     3740.46     62.72 o
   6   0   2     1559.89     1468.57     48.06 o
   8   0   2     3223.30     3009.29     92.46 o
  10   0   2     1148.48     1143.12     43.70 o
  12   0   2       41.40       39.85     21.31 o
  14   0   2      310.12      301.67     23.18 o
  16   0   2      267.76      223.81     27.46 o
 -17   1   2      168.71      152.82     21.12 o
 -16   1   2       32.66       46.89     19.02 o
 -15   1   2       41.12       11.43     13.39 o
 -14   1   2        0.81        2.44     10.14 o
 -13   1   2      537.10      541.07     19.85 o
 -12   1   2      439.98      465.30     15.46 o
 -11   1   2      240.98      241.98     11.32 o
 -10   1   2      609.97      633.35     18.12 o
  -9   1   2       20.15       11.13      8.96 o
  -8   1   2      673.03      770.48     17.01 o
  -7   1   2     4177.41     4241.76     51.64 o
  -6   1   2      208.11      232.83      8.11 o
  -5   1   2     1641.25     1483.68     17.92 o
  -4   1   2       33.42       53.76      4.24 o
  -3   1   2      836.62      875.42     12.09 o
  -2   1   2      331.88      342.76      7.22 o
  -1   1   2     1436.25     1352.33     18.44 o
   0   1   2     2758.06     2771.03     22.37 o
   1   1   2    24355.57    25782.47    217.61 o
   2   1   2     7031.93     7493.33     65.40 o
   3   1   2       13.79        7.92      3.76 o
   4   1   2      269.42      331.27     12.92 o
   5   1   2       77.91      108.58     11.04 o
   6   1   2      433.64      410.33     13.87 o
   7   1   2     1207.66     1120.13     25.34 o
   8   1   2        2.45        1.93      4.80 o
   9   1   2      299.48      238.55     13.73 o
  10   1   2      610.12      654.38     24.49 o
  11   1   2      570.23      559.61     21.13 o
  12   1   2      990.55     1033.44     27.10 o
  13   1   2     1767.39     1828.97     45.94 o
  14   1   2      111.57      110.73     17.59 o
  15   1   2     1420.07     1436.71     36.52 o
  16   1   2       16.33       10.07     22.29 o
 -16   2   2       50.79       29.43     13.45 o
 -15   2   2      127.47      135.46     21.45 o
 -14   2   2     1081.32     1104.22     28.87 o
 -13   2   2        3.88       10.34     11.66 o
 -12   2   2     3280.42     3171.80     56.52 o
 -11   2   2        6.38        5.77     16.45 o
 -10   2   2     1718.57     1704.98     34.54 o
  -9   2   2      403.86      470.46     14.59 o
  -8   2   2      445.39      460.16     14.57 o
  -7   2   2      230.36      264.05      9.13 o
  -6   2   2     3211.99     2911.64     35.36 o
  -5   2   2     1780.51     1918.03     24.79 o
  -4   2   2     1851.20     1664.11     23.80 o
  -3   2   2       55.60       54.73      7.27 o
  -2   2   2      654.80      722.15     16.37 o
  -1   2   2      825.00      844.64     19.36 o
   0   2   2     2592.83     2462.21     26.94 o
   1   2   2      411.45      425.79      7.83 o
   2   2   2     1034.50     1163.23     13.88 o
   3   2   2      507.39      502.46      9.61 o
   4   2   2      551.10      483.44     10.78 o
   5   2   2      510.90      565.50     13.52 o
   6   2   2      438.74      427.32     13.63 o
   7   2   2      381.07      459.35     13.83 o
   8   2   2     7735.74     7671.14     95.97 o
   9   2   2       41.86       74.82      9.80 o
  10   2   2      596.47      643.92     20.39 o
  11   2   2      182.01      187.29     14.53 o
  12   2   2      642.92      675.21     27.70 o
  13   2   2      265.17      295.16     22.18 o
  14   2   2      198.11      202.52     22.85 o
  15   2   2       38.41       24.73     15.36 o
  16   2   2      857.62      775.15     40.83 o
 -16   3   2        0.08        4.77     23.03 o
 -15   3   2      109.52       84.77     23.41 o
 -14   3   2       27.21       25.25     14.02 o
 -13   3   2      761.26      825.33     32.35 o
 -12   3   2      356.60      358.26     22.76 o
 -11   3   2      873.93      885.92     30.58 o
 -10   3   2       23.77       35.66     11.21 o
  -9   3   2       29.29       35.69      8.73 o
  -8   3   2      144.30      169.96     11.84 o
  -7   3   2     2388.71     2309.20     33.48 o
  -6   3   2     1461.15     1644.41     28.40 o
  -5   3   2     5995.18     5704.49     93.96 o
  -4   3   2      967.86      927.40     29.72 o
  -3   3   2     5027.94     4993.81     79.46 o
  -2   3   2        5.87        4.59      6.39 o
  -1   3   2     1946.75     1918.51     26.19 o
   0   3   2      892.04      898.83     17.86 o
   1   3   2     2461.89     2374.98     25.93 o
   2   3   2      943.21      987.81     19.69 o
   3   3   2     2372.91     2253.92     26.53 o
   4   3   2      720.05      809.54     19.24 o
   5   3   2      945.63      867.40     15.80 o
   6   3   2       80.47       86.00     10.18 o
   7   3   2     3508.13     3805.89     46.58 o
   8   3   2        0.48        3.56      7.87 o
   9   3   2     3512.02     3446.41     52.09 o
  10   3   2       73.17       59.44     13.60 o
  11   3   2        8.51        5.19     12.21 o
  12   3   2       23.49        1.60     25.06 o
  13   3   2        7.89        8.78     13.12 o
  14   3   2       58.19       56.21     37.01 o
  15   3   2     1574.46     1583.95     54.49 o
  16   3   2      265.64      224.25     24.09 o
 -15   4   2       49.78       10.46     24.28 o
 -14   4   2      570.76      629.97     34.62 o
 -13   4   2       84.63       65.59     22.37 o
 -12   4   2      746.06      733.98     31.55 o
 -11   4   2        0.16       10.98     20.98 o
 -10   4   2      718.60      712.23     47.01 o
  -9   4   2        3.48       10.31     10.91 o
  -8   4   2       27.55       27.33      9.84 o
  -7   4   2      438.01      452.16     17.99 o
  -6   4   2     4099.53     3849.83     69.55 o
  -5   4   2       56.19       85.62     14.17 o
  -4   4   2     1511.41     1386.04     33.56 o
  -3   4   2        6.35        5.87      6.63 o
  -2   4   2     2476.54     2407.84     38.91 o
  -1   4   2       36.59       37.44      6.05 o
   0   4   2     3332.76     3372.97     42.17 o
   1   4   2       35.24       57.93      6.20 o
   2   4   2     6009.10     5952.19    104.47 o
   3   4   2     1099.62     1199.35     22.85 o
   4   4   2     2025.56     1996.15     32.44 o
   5   4   2        0.52        7.66      6.86 o
   6   4   2      724.92      704.42     28.67 o
   7   4   2       15.39       21.98      9.11 o
   8   4   2     1801.59     1760.34     38.46 o
   9   4   2     2599.21     2578.61     48.58 o
  10   4   2      982.63     1039.82     30.18 o
  11   4   2       84.68       78.91     15.30 o
  12   4   2      131.35      131.57     24.08 o
  13   4   2       36.31       21.39     27.99 o
  14   4   2      403.73      419.52     36.24 o
  15   4   2        3.76       13.45     22.42 o
 -15   5   2       47.08       15.44     27.25 o
 -14   5   2       30.11       27.44     37.12 o
 -13   5   2      747.25      683.80     45.46 o
 -12   5   2        8.41       12.79     21.31 o
 -11   5   2      448.45      513.52     42.77 o
 -10   5   2       20.43       16.67     18.13 o
  -9   5   2        0.57        4.51     16.44 o
  -8   5   2        2.21        6.30     12.47 o
  -7   5   2      292.83      352.40     20.65 o
  -6   5   2        0.29       12.03     12.41 o
  -5   5   2     3103.14     3013.45     71.99 o
  -4   5   2      203.12      210.88     19.07 o
  -3   5   2       30.57       34.17      9.01 o
  -2   5   2      296.80      303.92     15.68 o
  -1   5   2       31.74       26.41      7.29 o
   0   5   2      770.36      733.93     17.52 o
   1   5   2     3829.64     3877.54     48.50 o
   2   5   2      987.20     1007.39     18.73 o
   3   5   2     2184.45     2131.89     31.91 o
   4   5   2       99.73       75.63      9.34 o
   5   5   2        8.82        3.11      8.59 o
   6   5   2      376.41      374.47     19.99 o
   7   5   2      988.71      910.38     33.40 o
   8   5   2      405.97      436.13     43.52 o
   9   5   2      307.53      340.76     21.34 o
  10   5   2      127.67      109.19     26.49 o
  11   5   2       66.16       65.37     15.39 o
  12   5   2        7.57        0.06     22.77 o
  13   5   2      203.79      259.01     25.79 o
  14   5   2        3.62       16.89     25.51 o
 -13   6   2      222.86      226.96     34.47 o
 -12   6   2     2034.53     1961.75     66.59 o
 -11   6   2       14.43       16.40     21.95 o
 -10   6   2      954.00     1081.38     46.10 o
  -9   6   2      364.93      493.64     31.59 o
  -8   6   2       91.03       62.85     32.15 o
  -7   6   2       76.30       92.71     19.60 o
  -6   6   2     1807.87     1696.77     68.19 o
  -5   6   2     2129.41     2084.73     59.12 o
  -4   6   2     2009.14     1938.70     42.63 o
  -3   6   2       67.62      107.42     14.84 o
  -2   6   2      231.44      281.28     14.80 o
  -1   6   2        4.89        0.99      7.99 o
   0   6   2     1881.98     1852.64     32.26 o
   1   6   2      521.03      579.58     16.46 o
   2   6   2     1926.10     1954.37     30.75 o
   3   6   2       27.72       25.03      8.57 o
   4   6   2      700.74      713.84     19.72 o
   5   6   2      418.95      413.79     18.76 o
   6   6   2       32.36       42.85     10.87 o
   7   6   2     1031.91     1034.30     29.61 o
   8   6   2      441.71      468.65     26.98 o
   9   6   2       86.94       69.59     20.76 o
  10   6   2     2450.00     2553.30     97.08 o
  11   6   2      184.83      177.53     30.48 o
  12   6   2      267.53      322.46     42.68 o
  13   6   2       10.55       11.19     25.03 o
 -12   7   2       75.99      132.02     38.58 o
 -11   7   2      944.91     1080.70     69.06 o
 -10   7   2       14.55       15.23     28.89 o
  -9   7   2      222.38      201.48     47.91 o
  -8   7   2      306.10      321.21     40.69 o
  -7   7   2      811.67      892.01     55.18 o
  -6   7   2       10.81        4.84     14.03 o
  -5   7   2     1309.73     1237.43     34.30 o
  -4   7   2        7.75        8.51      8.11 o
  -3   7   2      625.42      606.77     22.49 o
  -2   7   2      164.86      159.78     17.93 o
  -1   7   2      172.03      217.54     17.43 o
   0   7   2       73.49       98.86     15.95 o
   1   7   2     1173.51     1142.58     24.59 o
   2   7   2      157.38      174.29     11.62 o
   3   7   2     1651.58     1531.24     31.48 o
   4   7   2       70.92       89.79     12.05 o
   5   7   2      337.97      360.33     45.00 o
   6   7   2      221.55      247.35     22.06 o
   7   7   2      637.95      671.39     33.00 o
   8   7   2        0.92       19.63     20.83 o
   9   7   2     1091.01      989.40     50.04 o
  10   7   2      222.55      189.56     35.57 o
  11   7   2      448.39      397.73     40.14 o
  12   7   2      150.47      256.68    110.82 o
 -10   8   2      113.76      133.49     40.74 o
  -9   8   2      105.39      131.60     40.03 o
  -8   8   2      303.69      390.24     54.75 o
  -7   8   2      265.37      305.70     46.77 o
  -6   8   2      501.04      521.10     35.33 o
  -5   8   2       73.68       70.29     20.10 o
  -4   8   2     1755.00     1700.13     47.21 o
  -3   8   2      194.42      231.57     17.80 o
  -2   8   2      187.76      189.71     20.23 o
  -1   8   2       19.34       15.70     12.76 o
   0   8   2      289.72      309.45     26.06 o
   1   8   2      346.35      311.41     19.94 o
   2   8   2     2272.06     2155.10     55.06 o
   3   8   2        0.59        7.86     10.42 o
   4   8   2      332.99      377.08     24.50 o
   5   8   2      147.54      113.35     17.60 o
   6   8   2        2.93        0.01     12.48 o
   7   8   2       16.94       21.16     36.01 o
   8   8   2      561.19      614.47     40.35 o
   9   8   2       14.76       10.91     53.42 o
  10   8   2      554.54      575.88    138.65 o
  -8   9   2       42.16       50.53     30.01 o
  -7   9   2      331.15      280.48     48.05 o
  -6   9   2      141.91      215.72     44.00 o
  -5   9   2      682.61      594.41     61.75 o
  -4   9   2      176.88      177.38     18.19 o
  -3   9   2      470.54      460.83     30.02 o
  -2   9   2      275.59      293.43     21.22 o
  -1   9   2      114.38      130.65     26.63 o
   0   9   2      141.48      154.16     15.75 o
   1   9   2      521.47      500.45     25.20 o
   2   9   2      108.97       94.71     15.51 o
   3   9   2     1387.02     1335.81     44.03 o
   4   9   2       15.82       14.35     12.95 o
   5   9   2        0.37       13.76     13.76 o
   6   9   2       41.08       54.69     19.52 o
   7   9   2      464.92      518.36     39.91 o
   8   9   2      156.78      120.19     44.67 o
  -4  10   2     1098.96     1059.43     78.49 o
  -3  10   2       10.62       27.42     15.81 o
  -2  10   2       42.17       43.52     13.65 o
  -1  10   2        1.44       14.86     11.66 o
   0  10   2       31.83       24.30     11.78 o
   1  10   2        0.13        1.20     10.64 o
   2  10   2      422.79      474.00     33.92 o
   3  10   2        0.13        5.32     12.55 o
 -17   0   3       92.19       90.99     22.00 o
 -15   0   3      195.53      193.86     33.86 o
 -13   0   3       59.39       74.29     13.86 o
 -11   0   3       74.16      104.72     19.03 o
  -9   0   3     5318.89     5478.54     84.29 o
  -7   0   3     6395.08     5844.38     85.93 o
  -5   0   3     8615.46     8856.13    100.88 o
  -3   0   3     1380.60     1293.88     15.74 o
  -1   0   3    40060.08    41216.75    429.43 o
   1   0   3      149.73      125.70      9.84 o
   3   0   3     8729.40     9461.57    143.51 o
   5   0   3     1331.09     1239.70     35.45 o
   7   0   3     3690.21     3375.83     90.21 o
   9   0   3      640.45      625.63     48.97 o
  11   0   3     1383.97     1376.45     50.15 o
  13   0   3     2474.89     2504.91    113.75 o
  15   0   3      621.65      653.01     39.05 o
 -17   1   3       92.41       76.71     14.99 o
 -16   1   3      175.64      170.64     16.44 o
 -15   1   3       59.97       68.46     21.75 o
 -14   1   3     1364.94     1354.84     48.58 o
 -13   1   3      103.82       59.25      9.93 o
 -12   1   3      890.81      849.43     21.45 o
 -11   1   3       14.29        4.26      8.43 o
 -10   1   3       23.25       15.35      6.31 o
  -9   1   3      144.05      165.79      9.39 o
  -8   1   3     7134.21     7189.32     77.96 o
  -7   1   3       98.10      115.63      6.62 o
  -6   1   3     3587.13     3577.26     38.93 o
  -5   1   3      667.34      693.13     10.99 o
  -4   1   3      324.53      369.76      7.84 o
  -3   1   3      437.88      399.06      8.24 o
  -2   1   3     2651.25     2677.50     24.88 o
  -1   1   3        2.55        3.26      3.26 o
   0   1   3    25014.20    26232.11    199.11 o
   1   1   3       21.54       36.74      5.14 o
   2   1   3     5712.54     5928.90     61.48 o
   3   1   3       14.85       15.52      5.37 o
   4   1   3      144.89      136.06      9.44 o
   5   1   3      261.90      301.57     12.66 o
   6   1   3    11805.84    11816.01    162.20 o
   7   1   3      555.96      603.26     19.67 o
   8   1   3     2248.07     2280.32     45.48 o
   9   1   3      209.70      254.23     13.83 o
  10   1   3       91.64       98.11     14.57 o
  11   1   3      724.26      710.82     23.80 o
  12   1   3      146.53      156.34     14.74 o
  13   1   3       46.20       38.84     16.44 o
  14   1   3     2616.34     2749.60     84.07 o
  15   1   3       47.74       50.52     17.75 o
  16   1   3       49.92       10.60     22.63 o
 -16   2   3        0.59        3.43     14.18 o
 -15   2   3     1819.26     1860.21     39.04 o
 -14   2   3       28.92       27.30     10.33 o
 -13   2   3     2233.15     2282.45     41.69 o
 -12   2   3      291.07      267.38     28.63 o
 -11   2   3        7.34        4.03     15.87 o
 -10   2   3       76.14       81.67     13.21 o
  -9   2   3     1046.28     1153.40     25.32 o
  -8   2   3        2.49        6.18      4.56 o
  -7   2   3     4287.13     4255.22     52.77 o
  -6   2   3      391.87      468.53     11.77 o
  -5   2   3     1097.47      990.56     16.86 o
  -4   2   3      210.11      279.80      8.26 o
  -3   2   3        5.17        2.90      5.07 o
  -2   2   3     1457.20     1544.31     24.45 o
  -1   2   3     4860.85     4645.46     42.60 o
   0   2   3      992.38     1022.54     18.29 o
   1   2   3     3024.25     2947.74     28.55 o
   2   2   3      671.01      740.07     11.14 o
   3   2   3      198.98      207.12      8.35 o
   4   2   3        6.85        1.79      5.76 o
   5   2   3     4596.78     4631.73     57.23 o
   6   2   3      786.21      806.62     18.35 o
   7   2   3     6256.22     6082.44     78.06 o
   8   2   3      497.87      482.86     23.87 o
   9   2   3      390.19      400.09     15.96 o
  10   2   3      403.48      406.57     17.52 o
  11   2   3     1240.51     1230.21     31.29 o
  12   2   3        7.62        6.83     11.05 o
  13   2   3     5634.50     5588.42     98.79 o
  14   2   3       84.11      103.39     29.06 o
  15   2   3      504.95      488.76     32.66 o
  16   2   3        0.13        3.00     18.48 o
 -16   3   3      880.37      855.66     29.80 o
 -15   3   3        0.32       20.06     30.17 o
 -14   3   3     2163.41     2182.39     48.21 o
 -13   3   3       32.94       17.25     12.71 o
 -12   3   3     1139.14     1139.00     40.47 o
 -11   3   3        0.11        5.35     17.88 o
 -10   3   3      621.11      591.88     32.85 o
  -9   3   3       42.63       70.72      9.48 o
  -8   3   3     1110.25     1094.32     31.51 o
  -7   3   3      435.26      464.08     15.79 o
  -6   3   3     1110.08     1042.59     21.10 o
  -5   3   3     1380.53     1491.97     29.85 o
  -4   3   3      717.16      811.00     34.28 o
  -3   3   3     1409.56     1532.89     51.25 o
  -2   3   3     4861.50     4642.16     72.96 o
  -1   3   3      814.63      873.67     16.42 o
   0   3   3    11761.39    11506.56    123.31 o
   1   3   3      228.04      277.20     11.66 o
   2   3   3     2991.56     2900.89     32.19 o
   3   3   3        0.35        3.90      3.90 o
   4   3   3      109.77      113.28      6.78 o
   5   3   3      185.49      277.06      9.93 o
   6   3   3     7512.74     7326.83     80.01 o
   7   3   3      593.72      577.79     19.98 o
   8   3   3     1055.26     1035.61     23.79 o
   9   3   3      212.07      231.23     13.80 o
  10   3   3      167.65      156.20     15.45 o
  11   3   3      155.19      137.77     16.44 o
  12   3   3      573.06      632.68     37.08 o
  13   3   3      405.68      378.68     24.74 o
  14   3   3      241.71      222.95     21.71 o
  15   3   3      127.73       85.26     27.80 o
 -15   4   3      206.49      232.08     35.99 o
 -14   4   3        0.77       18.60     34.28 o
 -13   4   3      693.43      672.97     44.21 o
 -12   4   3       52.94       25.97     22.44 o
 -11   4   3       78.67       54.85     24.14 o
 -10   4   3      485.78      526.14     34.61 o
  -9   4   3      564.80      642.84     32.13 o
  -8   4   3       41.85       28.08     11.88 o
  -7   4   3     4063.46     3897.41     62.68 o
  -6   4   3        0.07        5.37      9.62 o
  -5   4   3     1274.06     1193.19     29.23 o
  -4   4   3       46.35       57.55     10.77 o
  -3   4   3      743.43      741.17     21.13 o
  -2   4   3        0.11        2.22      8.57 o
  -1   4   3     7203.37     7044.96     96.99 o
   0   4   3     1501.74     1707.33     26.25 o
   1   4   3     1396.22     1373.71     21.07 o
   2   4   3       45.87       47.60      6.78 o
   3   4   3       64.06       75.80      7.91 o
   4   4   3       24.92       20.63      5.87 o
   5   4   3     2658.67     2562.40     36.42 o
   6   4   3      198.60      225.45     11.32 o
   7   4   3     4931.76     4825.99     67.87 o
   8   4   3       20.48       17.69     17.04 o
   9   4   3       93.09       94.32     24.74 o
  10   4   3       25.47       40.02     18.18 o
  11   4   3       11.48        5.79     15.58 o
  12   4   3       38.53       48.05     15.49 o
  13   4   3      563.92      627.30     59.86 o
  14   4   3       81.32       42.10     16.94 o
  15   4   3      747.77      745.35     36.07 o
 -14   5   3      442.60      426.22     44.64 o
 -13   5   3        0.38       34.31     34.31 o
 -12   5   3      262.91      229.86     31.71 o
 -11   5   3      184.59      201.29     30.69 o
 -10   5   3       18.94       14.33     19.31 o
  -9   5   3       12.04        0.83     23.23 o
  -8   5   3     2745.48     2764.50     59.54 o
  -7   5   3       60.59       49.46     14.18 o
  -6   5   3     2737.25     2603.96     78.89 o
  -5   5   3      476.95      513.40     47.14 o
  -4   5   3     1783.04     1874.05     51.27 o
  -3   5   3        0.82        1.70      9.02 o
  -2   5   3     3946.70     4029.75     66.55 o
  -1   5   3      132.57      160.36     11.27 o
   0   5   3     4532.33     4569.09     60.60 o
   1   5   3       25.72       10.21      5.81 o
   2   5   3      202.56      232.70      9.90 o
   3   5   3       53.65       34.52      7.04 o
   4   5   3      299.70      313.56     12.67 o
   5   5   3       66.08       71.22     11.38 o
   6   5   3      812.06      819.67     36.85 o
   7   5   3     1395.06     1416.80     33.86 o
   8   5   3     3437.32     3435.39     67.52 o
   9   5   3      259.43      247.48     19.62 o
  10   5   3       31.64       26.68     13.73 o
  11   5   3       53.70       55.77     17.45 o
  12   5   3      560.73      657.03     30.89 o
  13   5   3       39.88       23.92     17.62 o
  14   5   3      787.31      807.02     39.61 o
 -13   6   3      334.02      326.12     49.96 o
 -12   6   3        2.12       28.89     28.89 o
 -11   6   3       18.23       11.81     26.98 o
 -10   6   3       72.18       42.25     40.22 o
  -9   6   3     1492.09     1674.23     52.72 o
  -8   6   3       73.21       72.22     27.03 o
  -7   6   3     2400.10     2567.06     71.20 o
  -6   6   3       53.88       47.38     16.62 o
  -5   6   3       34.32       26.56     15.16 o
  -4   6   3       38.17       46.93     24.00 o
  -3   6   3       72.68       90.62     18.36 o
  -2   6   3      153.16      187.95     14.52 o
  -1   6   3      155.17      169.37     12.36 o
   0   6   3      195.47      230.79     13.60 o
   1   6   3     1435.57     1459.71     28.42 o
   2   6   3       24.00       12.10      8.11 o
   3   6   3       10.94       13.32      8.77 o
   4   6   3      210.46      224.56     14.07 o
   5   6   3     1461.03     1521.61     34.88 o
   6   6   3     1524.62     1522.04     35.85 o
   7   6   3      609.50      674.19     25.46 o
   8   6   3       56.46       22.59     12.60 o
   9   6   3       11.21        0.90     17.11 o
  10   6   3      267.52      242.57     34.85 o
  11   6   3      254.39      194.35     29.20 o
  12   6   3       13.79       24.53     29.93 o
  13   6   3     1475.81     1546.30     64.90 o
 -12   7   3       22.34       36.61     31.66 o
 -11   7   3       52.65       89.31     32.27 o
 -10   7   3       87.65      113.38     32.39 o
  -9   7   3        4.09        5.96     50.21 o
  -8   7   3      433.99      461.05     46.74 o
  -7   7   3      430.79      393.34     41.70 o
  -6   7   3     1146.02     1114.44     65.69 o
  -5   7   3       33.23        5.57     13.71 o
  -4   7   3       73.05       76.95     18.49 o
  -3   7   3       22.43       22.96      8.72 o
  -2   7   3      679.34      675.50     46.02 o
  -1   7   3       86.88       60.57     13.55 o
   0   7   3     2034.61     1989.53     85.72 o
   1   7   3       15.66       10.71      8.31 o
   2   7   3      424.25      412.60     19.18 o
   3   7   3      296.65      310.18     17.81 o
   4   7   3       14.13       11.78     10.10 o
   5   7   3      432.20      424.86     21.35 o
   6   7   3      489.50      511.57     29.34 o
   7   7   3      167.48      153.01     20.12 o
   8   7   3      483.06      547.19     39.88 o
   9   7   3       31.17       29.76     19.92 o
  10   7   3       40.63       29.43     50.67 o
  11   7   3       47.31       46.31     48.72 o
  12   7   3     1086.11      989.23     57.68 o
 -10   8   3        6.78        3.75     27.72 o
  -9   8   3      123.19      165.53     42.03 o
  -8   8   3       41.05       16.34     26.36 o
  -7   8   3      381.86      425.41     54.05 o
  -6   8   3      164.98      199.02     39.51 o
  -5   8   3      176.72      208.21     26.69 o
  -4   8   3       40.47       49.68     11.47 o
  -3   8   3      289.18      318.48     19.70 o
  -2   8   3       16.02        2.73     24.61 o
  -1   8   3     1406.56     1368.85     81.86 o
   0   8   3      135.37      116.65     29.45 o
   1   8   3     1866.32     1724.62     82.95 o
   2   8   3       22.48       31.03     11.94 o
   3   8   3       77.82       65.99     14.42 o
   4   8   3        4.22        1.92     11.85 o
   5   8   3     1149.13     1123.44     55.74 o
   6   8   3        0.50        2.91     13.33 o
   7   8   3      444.27      515.61     38.73 o
   8   8   3       62.16       29.13     20.20 o
   9   8   3      145.65       79.99     24.96 o
  10   8   3      212.08      186.75     48.87 o
  -8   9   3      207.64      170.47     44.32 o
  -7   9   3      403.54      355.72     53.47 o
  -6   9   3     1072.57      984.17     78.06 o
  -5   9   3        6.98       10.36     24.43 o
  -4   9   3       17.60       24.09     16.07 o
  -3   9   3        0.86        1.29     10.08 o
  -2   9   3      375.21      377.34     23.15 o
  -1   9   3      142.03      141.85     20.49 o
   0   9   3      368.91      373.86     24.57 o
   1   9   3        1.66        1.51      9.91 o
   2   9   3        4.00        4.20     10.99 o
   3   9   3      492.16      524.55     28.94 o
   4   9   3       49.67       44.15     17.28 o
   5   9   3        5.06        3.43     13.29 o
   6   9   3      618.02      609.67     41.39 o
   7   9   3      204.70      201.85     48.51 o
  -3  10   3       17.11       10.71     25.55 o
  -2  10   3        2.11        1.28     15.53 o
  -1  10   3      143.53      156.82     16.97 o
   0  10   3       70.57       47.69     20.54 o
   1  10   3       69.74       54.85     14.57 o
   2  10   3       13.62       26.50     13.46 o
   3  10   3      112.17      120.75     19.00 o
 -16   0   4      287.84      313.45     27.82 o
 -14   0   4      148.71      133.09     19.33 o
 -12   0   4       11.60        1.55      8.64 o
 -10   0   4     2524.95     2523.05     47.70 o
  -8   0   4     3868.89     4157.17     65.92 o
  -6   0   4      854.06      827.55     19.57 o
  -4   0   4     8585.32     8871.52     87.31 o
  -2   0   4    14085.46    14610.61    155.04 o
   0   0   4    15841.54    16777.13    213.29 o
   2   0   4     2841.93     2869.67     51.44 o
   4   0   4     9862.73     9548.32    208.69 o
   6   0   4     2261.41     2163.23     65.28 o
   8   0   4      164.66      153.67     24.29 o
  10   0   4       25.93       27.93     18.31 o
  12   0   4     4003.71     4112.09    122.33 o
  14   0   4       13.44        2.60     34.81 o
  16   0   4       68.82       27.57     53.38 o
 -16   1   4      363.01      334.45     20.09 o
 -15   1   4      170.69      129.89     25.39 o
 -14   1   4       90.62       43.23     12.36 o
 -13   1   4        0.31        0.82      8.06 o
 -12   1   4      316.78      327.76     14.21 o
 -11   1   4     1599.80     1500.49     24.89 o
 -10   1   4      781.69      795.71     21.30 o
  -9   1   4     1115.15     1047.22     24.29 o
  -8   1   4     2326.99     2510.85     29.73 o
  -7   1   4      862.87      870.23     13.04 o
  -6   1   4      480.99      504.95      9.03 o
  -5   1   4     1742.19     1804.05     18.99 o
  -4   1   4       31.60       35.34      3.47 o
  -3   1   4     2866.85     2701.77     25.93 o
  -2   1   4       16.39       11.23      3.02 o
  -1   1   4      533.18      497.15      9.05 o
   0   1   4     1605.69     1590.08     18.37 o
   1   1   4     5677.54     5775.91     56.49 o
   2   1   4       18.15       12.87      5.28 o
   3   1   4     3076.62     2921.58     53.30 o
   4   1   4      314.14      332.05     14.70 o
   5   1   4     6220.11     5931.45     87.45 o
   6   1   4       14.01       11.65      8.73 o
   7   1   4      189.53      141.61     12.77 o
   8   1   4      565.05      659.59     25.37 o
   9   1   4     1067.37     1035.84     41.14 o
  10   1   4       45.05       34.04     10.36 o
  11   1   4     1810.34     1832.03     39.81 o
  12   1   4       24.30       25.36     11.20 o
  13   1   4     1186.91     1218.01     44.47 o
  14   1   4      106.27       99.83     24.13 o
  15   1   4       45.21        0.20     43.73 o
  16   1   4        0.24        3.23     13.82 o
 -16   2   4      711.96      656.65     32.50 o
 -15   2   4       89.04       75.79     13.45 o
 -14   2   4      146.04      122.13     19.54 o
 -13   2   4        2.94        3.88     10.66 o
 -12   2   4     1395.05     1291.23     26.81 o
 -11   2   4      255.50      285.82     24.63 o
 -10   2   4     3691.96     3745.77     60.68 o
  -9   2   4      173.30      205.99     10.65 o
  -8   2   4     1539.69     1491.97     26.21 o
  -7   2   4        0.43        5.69      5.69 o
  -6   2   4       98.96      129.43      8.39 o
  -5   2   4     1580.65     1675.36     24.09 o
  -4   2   4     2994.95     2994.14     35.85 o
  -3   2   4     1537.61     1589.17     21.69 o
  -2   2   4     7860.82     7724.26     70.29 o
  -1   2   4      148.65      169.46      7.14 o
   0   2   4      646.35      646.17     10.04 o
   1   2   4      281.61      294.12     10.76 o
   2   2   4     1087.40      956.53     14.15 o
   3   2   4      236.48      283.65     13.48 o
   4   2   4      678.56      568.72     13.83 o
   5   2   4      287.28      354.40     12.41 o
   6   2   4     1161.51     1200.35     26.75 o
   7   2   4       59.67       82.86      9.12 o
   8   2   4       54.05       59.17      9.48 o
   9   2   4      294.30      294.23     14.89 o
  10   2   4      643.67      710.25     23.89 o
  11   2   4      604.65      579.89     37.11 o
  12   2   4      434.80      447.43     26.08 o
  13   2   4       33.48       23.01     16.02 o
  14   2   4       36.47        9.19     38.66 o
  15   2   4      103.98       71.37     31.26 o
  16   2   4      272.62      266.74     47.27 o
 -16   3   4       42.86        7.81     18.22 o
 -15   3   4      749.14      761.00     28.72 o
 -14   3   4        8.47       22.48     13.09 o
 -13   3   4       86.18       64.91     14.40 o
 -12   3   4       94.05       70.41     15.74 o
 -11   3   4      548.83      555.97     25.56 o
 -10   3   4      932.64      933.72     36.06 o
  -9   3   4     2457.60     2469.73     44.03 o
  -8   3   4      136.09      128.91     11.54 o
  -7   3   4      124.40      120.97      9.25 o
  -6   3   4        6.06        5.24      5.67 o
  -5   3   4       53.91       29.91      9.06 o
  -4   3   4       54.04       52.06      7.57 o
  -3   3   4     4364.75     4219.43     62.93 o
  -2   3   4      207.49      262.18     10.80 o
  -1   3   4     2004.92     1951.96     29.96 o
   0   3   4      200.41      230.02     12.18 o
   1   3   4      872.03      836.13     17.66 o
   2   3   4      309.86      322.27     10.09 o
   3   3   4     6270.37     6056.22     61.12 o
   4   3   4     1007.07     1126.37     18.94 o
   5   3   4     5930.96     5729.17     68.16 o
   6   3   4     1311.18     1363.87     24.62 o
   7   3   4      776.90      787.32     20.53 o
   8   3   4      163.52      204.05     13.05 o
   9   3   4      827.35      861.90     23.54 o
  10   3   4       51.85       43.81     10.33 o
  11   3   4     1122.23     1130.32     35.66 o
  12   3   4       86.28      101.36     19.45 o
  13   3   4      742.97      721.32     31.99 o
  14   3   4       98.96       97.34     18.53 o
  15   3   4        1.60       25.75     34.11 o
 -15   4   4      144.32       79.01     29.78 o
 -14   4   4      224.92      159.66     25.47 o
 -13   4   4       14.62        7.23     20.91 o
 -12   4   4      653.45      688.09     63.21 o
 -11   4   4       56.05       40.91     21.89 o
 -10   4   4     1050.79     1025.86     60.81 o
  -9   4   4       16.79       42.55     14.07 o
  -8   4   4      460.92      508.76     18.31 o
  -7   4   4       54.16       51.33      8.23 o
  -6   4   4       33.61       26.07     19.44 o
  -5   4   4      175.14      192.66     18.69 o
  -4   4   4     4144.37     3884.07     70.55 o
  -3   4   4     1095.03     1256.01     33.47 o
  -2   4   4     7122.38     7071.60     87.35 o
  -1   4   4     1305.01     1404.40     25.30 o
   0   4   4     2279.45     2406.12     36.41 o
   1   4   4      201.42      227.79     10.13 o
   2   4   4      780.25      752.50     16.84 o
   3   4   4        0.43        2.51      5.48 o
   4   4   4     1521.32     1377.14     22.63 o
   5   4   4        0.05        1.47      6.72 o
   6   4   4     1815.10     1799.93     32.58 o
   7   4   4      139.21      173.74     16.95 o
   8   4   4      126.99      149.75     12.83 o
   9   4   4      138.85      156.66     16.44 o
  10   4   4      634.92      652.36     31.71 o
  11   4   4      108.62      124.12     15.83 o
  12   4   4      479.47      513.37     27.83 o
  13   4   4      134.76      122.14     25.36 o
  14   4   4        4.30       12.79     26.14 o
  15   4   4        4.58       30.91     30.91 o
 -14   5   4       44.99        9.06     26.09 o
 -13   5   4        1.51        7.25     25.01 o
 -12   5   4      330.20      259.38     32.29 o
 -11   5   4      859.09      921.50     47.73 o
 -10   5   4        1.76       14.49     22.18 o
  -9   5   4      959.43     1108.07     69.40 o
  -8   5   4       13.19       12.90     14.70 o
  -7   5   4        1.51       15.58     16.75 o
  -6   5   4       18.73       47.44     27.74 o
  -5   5   4     2218.88     2143.22     59.00 o
  -4   5   4      641.18      710.79     31.00 o
  -3   5   4     1156.87     1207.17     42.39 o
  -2   5   4      257.31      322.63     23.17 o
  -1   5   4      344.41      335.75     14.21 o
   0   5   4      103.15      113.17     10.67 o
   1   5   4      327.51      398.93     13.54 o
   2   5   4      140.60      156.89     10.93 o
   3   5   4     1390.83     1376.13     27.73 o
   4   5   4       28.54       25.19      9.23 o
   5   5   4     2740.83     2751.82     48.94 o
   6   5   4       35.27       28.56     10.97 o
   7   5   4      556.02      582.29     24.40 o
   8   5   4     1087.11     1115.17     31.07 o
   9   5   4      432.94      451.84     25.42 o
  10   5   4      222.76      186.12     19.09 o
  11   5   4     1762.33     1862.55     49.15 o
  12   5   4      109.61       74.83     36.08 o
  13   5   4      579.37      623.22     50.02 o
  14   5   4        6.37        2.45     18.25 o
 -13   6   4       41.41       17.11     27.63 o
 -12   6   4      244.47      264.13     61.07 o
 -11   6   4        9.81       20.45     20.45 o
 -10   6   4     1159.22     1165.66     45.43 o
  -9   6   4       42.75       90.29     49.62 o
  -8   6   4     1338.96     1261.78     65.64 o
  -7   6   4      868.91      894.07     41.06 o
  -6   6   4      113.94      121.44     20.10 o
  -5   6   4      249.85      273.92     23.99 o
  -4   6   4     1536.14     1525.14     48.61 o
  -3   6   4      319.09      288.41     35.15 o
  -2   6   4     2035.39     1899.36     38.06 o
  -1   6   4      195.40      230.50     15.35 o
   0   6   4       21.34        9.19     10.17 o
   1   6   4       33.50       30.83      8.95 o
   2   6   4      528.47      525.08     16.37 o
   3   6   4      358.43      386.51     16.29 o
   4   6   4      579.94      636.04     20.66 o
   5   6   4      142.15      172.14     16.03 o
   6   6   4     1104.05     1155.95     31.71 o
   7   6   4        7.53        2.16     11.74 o
   8   6   4       25.20       22.15     15.18 o
   9   6   4      269.30      229.82     27.96 o
  10   6   4      898.07      890.57     45.26 o
  11   6   4      234.08      232.20     29.23 o
  12   6   4     1097.53     1085.43     46.58 o
  13   6   4       40.18       25.45     18.47 o
 -12   7   4       25.40       34.82    111.33 o
 -11   7   4      424.34      424.36     50.86 o
 -10   7   4        0.14       39.56     47.20 o
  -9   7   4      989.92     1102.02     66.67 o
  -8   7   4       14.43        7.67     20.80 o
  -7   7   4       97.58      132.69     31.97 o
  -6   7   4       38.68       44.46     17.37 o
  -5   7   4      551.94      573.90     32.64 o
  -4   7   4      162.67      146.27     24.27 o
  -3   7   4      705.60      698.20     39.92 o
  -2   7   4       89.76       82.32     28.76 o
  -1   7   4      585.41      570.10     36.45 o
   0   7   4       89.49       74.74     11.07 o
   1   7   4      240.45      256.61     15.87 o
   2   7   4        2.51        5.31      8.98 o
   3   7   4     2740.99     2700.68     54.72 o
   4   7   4     2245.23     2172.62     48.10 o
   5   7   4      840.50      905.88     31.58 o
   6   7   4      207.43      213.42     18.70 o
   7   7   4      385.72      401.71     29.06 o
   8   7   4      326.52      348.54     33.99 o
   9   7   4      364.65      337.49     68.58 o
  10   7   4       62.30       49.41     37.80 o
  11   7   4      634.35      532.28     97.75 o
 -10   8   4      343.98      384.98     59.48 o
  -9   8   4       25.60        3.05     24.92 o
  -8   8   4      660.93      698.36     67.91 o
  -7   8   4      237.72      246.23     45.95 o
  -6   8   4      348.48      437.86     53.85 o
  -5   8   4      345.49      524.10     58.13 o
  -4   8   4      714.71      642.86     25.94 o
  -3   8   4        6.24        0.53      8.79 o
  -2   8   4      597.30      656.48     32.97 o
  -1   8   4       88.48       74.87     16.26 o
   0   8   4       55.24       34.07     10.26 o
   1   8   4      318.02      333.74     21.51 o
   2   8   4      788.09      827.06     32.79 o
   3   8   4      319.51      302.64     22.86 o
   4   8   4     2446.48     2349.69     63.30 o
   5   8   4       84.85       87.03     17.13 o
   6   8   4      128.79      127.33     19.76 o
   7   8   4       25.50        8.20     28.70 o
   8   8   4        6.43       12.35     18.63 o
   9   8   4       54.48       18.50     29.77 o
  10   8   4      329.40      303.14    112.60 o
  -8   9   4       12.77       16.52     29.40 o
  -7   9   4        3.58        0.85     24.75 o
  -6   9   4        5.09        1.47     24.24 o
  -5   9   4      251.48      278.18     48.17 o
  -4   9   4        9.37        1.55     25.00 o
  -3   9   4      921.13      944.39     41.26 o
  -2   9   4      530.86      489.44     46.09 o
  -1   9   4      668.31      611.86     32.87 o
   0   9   4      304.30      336.74     21.56 o
   1   9   4        0.92        1.31     10.28 o
   2   9   4       22.96       14.22     11.96 o
   3   9   4      704.56      652.92     32.13 o
   4   9   4      272.06      283.50     25.03 o
   5   9   4      209.53      255.62     29.94 o
   6   9   4       69.01       71.41     21.99 o
   7   9   4       13.07        4.74     19.45 o
  -3  10   4        0.08        5.93     24.10 o
  -2  10   4      428.70      377.53     29.74 o
  -1  10   4        5.85        3.04     10.42 o
   0  10   4       17.67       33.06     13.03 o
   1  10   4       42.14       77.96     16.05 o
   2  10   4       19.90       32.11     14.82 o
 -15   0   5      110.66       70.23     18.48 o
 -13   0   5      594.49      571.81     30.00 o
 -11   0   5        6.22        7.82      8.28 o
  -9   0   5      324.65      332.71     15.67 o
  -7   0   5     6648.40     6553.58    108.52 o
  -5   0   5     9198.65     9259.77    113.20 o
  -3   0   5     2826.60     2859.39     31.93 o
  -1   0   5     6715.85     6887.51     96.19 o
   1   0   5    21250.25    22057.92    322.17 o
   3   0   5     7368.06     7559.64    169.96 o
   5   0   5      343.58      395.88     28.36 o
   7   0   5     3416.04     3534.46     98.38 o
   9   0   5      487.18      485.14     39.62 o
  11   0   5      114.71      120.80     34.71 o
  13   0   5      264.99      108.76     71.63 o
  15   0   5      592.74      610.58     43.67 o
 -16   1   5        4.38       10.06     10.96 o
 -15   1   5        0.78        5.72     16.13 o
 -14   1   5      326.62      321.68     24.32 o
 -13   1   5        1.18       10.01     10.01 o
 -12   1   5     1881.26     1935.89     33.62 o
 -11   1   5       54.66       55.15      8.03 o
 -10   1   5     1795.18     1740.72     26.41 o
  -9   1   5      111.32      122.53      9.40 o
  -8   1   5        9.12        8.04      4.37 o
  -7   1   5        1.05        1.40      3.64 o
  -6   1   5     5650.98     5576.60     51.49 o
  -5   1   5      347.49      462.59      8.56 o
  -4   1   5     6493.67     6179.15     53.92 o
  -3   1   5      318.23      341.91      7.78 o
  -2   1   5      100.60      103.50      5.07 o
  -1   1   5     3985.94     4113.64     38.82 o
   0   1   5       64.27       93.12      5.54 o
   1   1   5       84.70       83.45      7.52 o
   2   1   5     2704.46     2698.81     41.01 o
   3   1   5      267.59      284.57     15.98 o
   4   1   5      231.85      201.60     13.27 o
   5   1   5      314.62      388.14     17.59 o
   6   1   5      703.22      609.79     22.23 o
   7   1   5        0.86        9.62     10.29 o
   8   1   5     3196.82     3244.13     55.27 o
   9   1   5      127.59      130.64     17.43 o
  10   1   5     1433.06     1426.77     44.25 o
  11   1   5      149.41      175.32     15.49 o
  12   1   5       19.97       12.89     11.00 o
  13   1   5      185.77      176.37     21.85 o
  14   1   5      875.12      919.04     51.74 o
  15   1   5      232.44      239.38     38.02 o
  16   1   5      103.35       49.89     51.13 o
 -16   2   5       35.64       20.85     22.75 o
 -15   2   5       49.28       51.24     17.12 o
 -14   2   5       88.12       90.43     14.71 o
 -13   2   5     1772.34     1761.85     37.12 o
 -12   2   5        2.54        8.74      9.36 o
 -11   2   5     2046.24     2036.87     33.75 o
 -10   2   5      204.33      214.62     12.00 o
  -9   2   5       12.62        4.03      6.08 o
  -8   2   5       91.90      138.63     11.08 o
  -7   2   5      986.69      940.20     23.13 o
  -6   2   5        5.23        3.28      9.32 o
  -5   2   5     1560.63     1454.38     23.08 o
  -4   2   5      335.51      337.33     10.64 o
  -3   2   5       84.04       85.70      8.39 o
  -2   2   5      109.23       93.51      6.70 o
  -1   2   5      994.98      974.57     15.12 o
   0   2   5       65.16       59.61      4.68 o
   1   2   5     7475.53     7769.72     96.01 o
   2   2   5      769.01      804.96     14.46 o
   3   2   5     5049.84     5002.03     63.04 o
   4   2   5       21.24       16.11      6.14 o
   5   2   5      694.84      669.06     17.34 o
   6   2   5        6.74        9.48      7.13 o
   7   2   5     3009.81     3102.31     47.22 o
   8   2   5       71.06       83.52     10.85 o
   9   2   5      811.36      775.67     22.17 o
  10   2   5      166.73      185.13     16.97 o
  11   2   5     1064.89     1119.36     31.00 o
  12   2   5        5.24        8.37     28.57 o
  13   2   5      592.75      608.12     30.01 o
  14   2   5       14.38        3.16     24.64 o
  15   2   5     1900.20     1815.96     51.94 o
 -16   3   5       53.01       27.55     50.44 o
 -15   3   5      203.12      197.54     18.53 o
 -14   3   5     1423.01     1361.47     34.42 o
 -13   3   5        0.26        9.44      9.44 o
 -12   3   5     4605.86     4345.77    108.66 o
 -11   3   5      108.24       64.26     17.87 o
 -10   3   5      397.21      443.89     28.34 o
  -9   3   5      324.11      332.11     16.90 o
  -8   3   5       20.68       22.04      8.19 o
  -7   3   5       51.44       27.02     11.70 o
  -6   3   5     1786.17     1609.97     28.89 o
  -5   3   5      874.37      967.66     18.98 o
  -4   3   5     2202.21     1989.00     31.39 o
  -3   3   5      462.88      465.99     14.36 o
  -2   3   5      141.85      145.13      8.00 o
  -1   3   5        0.14        4.05      5.50 o
   0   3   5     7625.13     7896.94     78.94 o
   1   3   5      367.76      361.72     10.00 o
   2   3   5      762.13      687.35     14.54 o
   3   3   5      305.92      303.20     11.29 o
   4   3   5     1030.74     1023.68     19.75 o
   5   3   5        1.30        5.32      6.18 o
   6   3   5     1277.77     1341.96     31.61 o
   7   3   5        3.24        4.76      8.05 o
   8   3   5     2412.54     2288.64     47.87 o
   9   3   5      125.41      130.77     14.96 o
  10   3   5      297.00      346.60     28.74 o
  11   3   5       59.45       27.90     13.25 o
  12   3   5        2.20       15.53     15.53 o
  13   3   5        0.08        5.18     13.26 o
  14   3   5      556.59      574.31     42.64 o
  15   3   5       67.06       49.62     17.67 o
 -15   4   5       20.64        8.87     24.20 o
 -14   4   5       13.25       12.79     20.26 o
 -13   4   5      297.00      262.87     26.21 o
 -12   4   5       54.79       40.82     23.41 o
 -11   4   5      668.97      674.43     48.97 o
 -10   4   5      299.16      270.70     28.79 o
  -9   4   5      167.16      159.41     25.42 o
  -8   4   5      135.90      114.32     11.22 o
  -7   4   5      895.79      890.93     26.20 o
  -6   4   5      105.94       84.30     13.01 o
  -5   4   5     3952.70     3754.70     84.47 o
  -4   4   5      799.92      766.36     26.93 o
  -3   4   5     1208.62     1207.73     40.76 o
  -2   4   5      102.94      134.37     10.23 o
  -1   4   5     1684.82     1687.88     29.55 o
   0   4   5      133.17      166.35      9.17 o
   1   4   5    10669.74    10797.05    122.33 o
   2   4   5      668.87      697.80     18.10 o
   3   4   5     3170.54     3018.58     40.35 o
   4   4   5       96.33       94.89      9.27 o
   5   4   5        3.27       15.30      7.82 o
   6   4   5      175.15      189.61     12.88 o
   7   4   5     1208.14     1251.56     30.09 o
   8   4   5     1481.78     1475.11     33.62 o
   9   4   5     1960.59     2132.54     67.13 o
  10   4   5      223.34      209.44     20.99 o
  11   4   5       51.46       69.35     16.05 o
  12   4   5        5.51       12.43     17.03 o
  13   4   5       98.46       77.07     29.90 o
  14   4   5        1.79        4.61     15.16 o
 -14   5   5      340.83      311.17     63.89 o
 -13   5   5       38.09       23.88     24.75 o
 -12   5   5      685.36      714.16     42.35 o
 -11   5   5       62.17       58.08     30.07 o
 -10   5   5      398.00      415.16     31.74 o
  -9   5   5      237.42      266.43     29.14 o
  -8   5   5       53.44       31.83     30.84 o
  -7   5   5       17.43       34.58     16.09 o
  -6   5   5     1990.21     1919.98     58.38 o
  -5   5   5      132.36      135.56     19.30 o
  -4   5   5     3712.06     3607.74     70.65 o
  -3   5   5       65.96       68.03     18.44 o
  -2   5   5      825.61      839.60     23.61 o
  -1   5   5        2.69        1.85      9.12 o
   0   5   5      679.09      637.41     18.16 o
   1   5   5     1129.01     1331.79     27.36 o
   2   5   5     1841.19     1789.83     33.02 o
   3   5   5      181.34      200.98     13.88 o
   4   5   5      162.30      195.87     14.04 o
   5   5   5        0.45        3.94      7.63 o
   6   5   5      317.41      369.38     17.18 o
   7   5   5       85.57       66.15     13.70 o
   8   5   5     1657.47     1722.63     40.57 o
   9   5   5       60.07       59.38     24.51 o
  10   5   5      772.72      760.66     30.98 o
  11   5   5        5.45       12.84     12.84 o
  12   5   5       96.32       75.25     15.82 o
  13   5   5      153.07      177.00     22.61 o
 -13   6   5      402.18      484.32     55.13 o
 -12   6   5       30.34       49.26     29.71 o
 -11   6   5      388.27      458.16     37.13 o
 -10   6   5       46.32       22.49     34.02 o
  -9   6   5       30.71        6.26     24.43 o
  -8   6   5        3.94        3.49     19.37 o
  -7   6   5     3426.75     3505.67    213.70 o
  -6   6   5      110.81       70.36     17.35 o
  -5   6   5     2430.07     2399.65     66.22 o
  -4   6   5      433.00      459.23     28.62 o
  -3   6   5       30.75       31.05     13.72 o
  -2   6   5      853.65      848.21     37.76 o
  -1   6   5      231.82      245.87     16.36 o
   0   6   5       90.74       89.34     10.30 o
   1   6   5      536.19      537.48     18.79 o
   2   6   5       22.09       21.07      9.02 o
   3   6   5     1124.17     1133.19     32.50 o
   4   6   5        9.88        5.50     12.10 o
   5   6   5       12.34        1.26     10.02 o
   6   6   5      155.91      189.93     17.17 o
   7   6   5      893.62      951.34     31.50 o
   8   6   5      155.38      109.71     18.84 o
   9   6   5     2092.50     2070.64     65.14 o
  10   6   5       41.45       31.53     23.62 o
  11   6   5      213.95      228.50     22.43 o
  12   6   5       34.91       11.16     16.44 o
 -12   7   5      826.51      893.25     67.83 o
 -11   7   5        2.55       23.38     30.36 o
 -10   7   5      222.80      208.36     40.46 o
  -9   7   5      242.18      261.17     41.02 o
  -8   7   5      361.65      404.13     52.29 o
  -7   7   5      286.73      401.16     96.85 o
  -6   7   5     1432.63     1322.32    108.85 o
  -5   7   5      845.84      867.14     39.63 o
  -4   7   5      311.14      350.05     26.86 o
  -3   7   5      313.85      389.17     38.56 o
  -2   7   5        3.54        4.44     10.00 o
  -1   7   5       16.72       33.50     11.92 o
   0   7   5      695.78      687.81     23.00 o
   1   7   5       19.20       18.77     10.00 o
   2   7   5     2245.18     2171.12     47.66 o
   3   7   5       33.27       42.41     12.59 o
   4   7   5      499.16      532.42     24.65 o
   5   7   5       16.78       20.19     12.00 o
   6   7   5      206.04      220.14     22.40 o
   7   7   5       22.44       45.10     18.31 o
   8   7   5      404.72      398.53     46.87 o
   9   7   5       10.61        6.76     19.07 o
  10   7   5      288.96      307.41     37.02 o
  11   7   5      242.10      179.14     33.57 o
 -10   8   5       95.27      166.47     45.90 o
  -9   8   5       53.30       47.46     34.46 o
  -8   8   5       21.99       14.73     24.76 o
  -7   8   5       58.33       49.22     30.97 o
  -6   8   5        3.06       15.53     20.69 o
  -5   8   5      864.81      852.24     70.54 o
  -4   8   5        0.24       18.34     18.34 o
  -3   8   5      664.98      626.61     26.04 o
  -2   8   5      195.42      209.04     21.04 o
  -1   8   5      508.48      535.01     20.84 o
   0   8   5        2.34        7.41      8.70 o
   1   8   5     2423.92     2425.61     52.50 o
   2   8   5      130.12      160.18     17.99 o
   3   8   5      750.00      759.81     33.72 o
   4   8   5      229.33      228.17     22.94 o
   5   8   5      455.40      428.70     52.35 o
   6   8   5      189.97      210.22     28.54 o
   7   8   5      911.67      977.32     52.52 o
   8   8   5      294.83      329.92     53.63 o
   9   8   5      530.92      587.03     46.83 o
  -7   9   5       95.23       91.89     36.86 o
  -6   9   5      273.84      273.52     49.14 o
  -5   9   5        1.47        9.46     26.82 o
  -4   9   5      428.34      430.05     58.71 o
  -3   9   5       66.31       83.17     15.73 o
  -2   9   5       53.51       62.30     14.85 o
  -1   9   5       62.78       67.64     12.53 o
   0   9   5      702.96      659.45     28.54 o
   1   9   5        2.28        1.26     10.69 o
   2   9   5     1458.59     1360.54     45.50 o
   3   9   5       22.27       28.98     16.29 o
   4   9   5        5.17       36.35     15.62 o
   5   9   5       11.30        7.52     17.45 o
   6   9   5      114.50       83.14     22.99 o
  -1  10   5       57.41       31.95     21.82 o
   0  10   5      144.39      138.48     17.83 o
 -16   0   6      106.48      116.01     73.16 o
 -14   0   6      104.92      100.27     18.67 o
 -12   0   6      992.02      883.02     38.16 o
 -10   0   6       24.38       28.20      9.42 o
  -8   0   6     2393.54     2484.33     44.60 o
  -6   0   6     3989.11     4030.33     79.77 o
  -4   0   6     3249.42     3337.66     42.89 o
  -2   0   6       30.85        1.27      5.04 o
   0   0   6     3566.82     3494.52     60.25 o
   2   0   6      463.10      485.53     29.12 o
   4   0   6        3.53        3.25     16.11 o
   6   0   6    11358.53    11774.21    215.34 o
   8   0   6     2244.24     2226.30     78.09 o
  10   0   6       94.11       98.53     41.73 o
  12   0   6      618.18      687.31     49.65 o
  14   0   6      288.05      315.97     41.99 o
 -16   1   6       19.28        0.67     20.69 o
 -15   1   6      444.51      489.95     21.96 o
 -14   1   6        9.46        9.43     12.64 o
 -13   1   6      335.60      337.02     15.20 o
 -12   1   6      141.14      136.73     13.35 o
 -11   1   6      882.26      935.35     20.24 o
 -10   1   6        2.84        6.90     10.01 o
  -9   1   6     3347.02     3316.04     60.11 o
  -8   1   6     1003.72     1066.00     20.35 o
  -7   1   6     3761.60     3863.62     53.02 o
  -6   1   6      574.60      679.87     12.10 o
  -5   1   6      747.87      678.70     12.24 o
  -4   1   6      342.24      421.66      9.89 o
  -3   1   6     2150.72     2036.35     23.06 o
  -2   1   6      299.69      275.40      9.27 o
  -1   1   6     4215.28     3910.25     42.18 o
   0   1   6     1444.57     1588.20     25.48 o
   1   1   6     2481.42     2384.23     37.55 o
   2   1   6      181.50      253.26     16.73 o
   3   1   6      257.42      259.28     20.08 o
   4   1   6      234.28      277.13     16.33 o
   5   1   6     5650.09     5674.49     97.83 o
   6   1   6      792.28      811.85     26.85 o
   7   1   6     1454.86     1397.02     36.07 o
   8   1   6       22.78       20.72     13.38 o
   9   1   6       19.52       10.26     13.97 o
  10   1   6       93.24       93.65     21.71 o
  11   1   6      514.06      526.34     30.81 o
  12   1   6       81.90       81.58     13.85 o
  13   1   6     2600.42     2683.40     54.94 o
  14   1   6       87.80       52.69     38.93 o
  15   1   6      470.52      542.93     30.75 o
 -16   2   6      556.33      535.69     75.77 o
 -15   2   6      191.98      163.91     24.62 o
 -14   2   6     1966.34     1966.66     46.57 o
 -13   2   6       46.68       28.55     10.93 o
 -12   2   6      490.35      506.63     20.03 o
 -11   2   6        0.16        3.40      8.07 o
 -10   2   6      312.00      339.17     14.50 o
  -9   2   6       30.62       41.12      6.97 o
  -8   2   6      818.17      742.23     19.11 o
  -7   2   6       74.09       77.79      8.65 o
  -6   2   6     1266.70     1138.05     23.27 o
  -5   2   6     1011.02     1102.89     21.65 o
  -4   2   6       15.64        2.17      4.99 o
  -3   2   6     1079.11     1086.83     16.70 o
  -2   2   6     2664.80     2566.76     32.57 o
  -1   2   6      116.58      121.36      5.82 o
   0   2   6     1530.98     1427.00     18.98 o
   1   2   6        0.21        4.79      4.07 o
   2   2   6       45.48       41.96      6.58 o
   3   2   6      627.21      688.35     21.97 o
   4   2   6     1792.09     1645.14     28.13 o
   5   2   6       30.76       54.13      8.07 o
   6   2   6     2516.71     2255.38     37.37 o
   7   2   6      484.43      524.62     18.44 o
   8   2   6     1077.59     1091.23     26.74 o
   9   2   6       47.50       46.69     11.51 o
  10   2   6      177.83      197.08     18.70 o
  11   2   6        1.75        6.77     10.62 o
  12   2   6     1046.79     1052.89     36.01 o
  13   2   6       34.46       55.08     33.11 o
  14   2   6      351.18      348.37     25.95 o
  15   2   6       17.71        5.97     26.86 o
 -15   3   6      316.00      292.65     56.35 o
 -14   3   6       66.18       88.71     22.19 o
 -13   3   6      703.73      699.67     23.93 o
 -12   3   6       46.79       27.94     16.14 o
 -11   3   6      340.69      344.52     16.31 o
 -10   3   6      139.30      135.12     11.85 o
  -9   3   6      863.99      966.00     36.95 o
  -8   3   6      393.25      365.71     17.40 o
  -7   3   6     1155.35     1225.98     27.19 o
  -6   3   6      192.42      208.89     13.17 o
  -5   3   6      864.22      879.75     19.26 o
  -4   3   6       70.88       50.45     11.28 o
  -3   3   6     1113.07     1074.45     21.99 o
  -2   3   6      819.79      744.00     16.90 o
  -1   3   6     8111.95     8327.93     81.88 o
   0   3   6      178.24      242.08      9.05 o
   1   3   6     5512.86     5587.94     66.86 o
   2   3   6        2.06        3.06      5.25 o
   3   3   6       72.83       89.55      8.55 o
   4   3   6       11.53        9.56      7.28 o
   5   3   6      738.15      664.64     20.53 o
   6   3   6        1.99        3.59      8.23 o
   7   3   6     1635.53     1728.88     36.12 o
   8   3   6      595.31      639.69     34.30 o
   9   3   6      161.01      166.71     14.56 o
  10   3   6        1.75        3.12     12.62 o
  11   3   6      512.07      527.71     50.64 o
  12   3   6      123.32      115.63     18.06 o
  13   3   6     1976.08     1973.53     52.08 o
  14   3   6       15.90       18.16     20.45 o
  15   3   6      315.62      339.31     27.47 o
 -15   4   6       19.38       24.25     29.73 o
 -14   4   6      870.46      867.39     40.60 o
 -13   4   6       55.23        6.20     18.29 o
 -12   4   6      282.54      331.62     42.38 o
 -11   4   6      235.15      269.97     37.57 o
 -10   4   6       74.81      136.94     26.40 o
  -9   4   6       89.90      162.10     44.65 o
  -8   4   6      691.10      740.81     21.67 o
  -7   4   6       86.84       83.88      9.79 o
  -6   4   6      642.86      598.55     18.87 o
  -5   4   6        3.20        3.60     11.36 o
  -4   4   6      268.63      290.85     16.39 o
  -3   4   6       50.21       81.37     11.06 o
  -2   4   6     4450.89     4394.63     84.82 o
  -1   4   6        7.00        3.64      9.58 o
   0   4   6     3496.62     3534.33     40.05 o
   1   4   6     1292.29     1347.89     23.65 o
   2   4   6     1007.90     1123.35     21.60 o
   3   4   6       64.48       65.98      8.73 o
   4   4   6      700.95      677.04     18.32 o
   5   4   6        0.17        3.05      7.98 o
   6   4   6     2050.91     2022.62     39.69 o
   7   4   6      233.59      300.03     16.88 o
   8   4   6      430.56      463.16     20.33 o
   9   4   6        3.15        5.27     19.74 o
  10   4   6        4.74        4.53     12.03 o
  11   4   6        1.01       16.73     16.73 o
  12   4   6      416.12      431.19     34.23 o
  13   4   6        2.93        2.85     14.48 o
  14   4   6      469.51      532.08     56.44 o
 -14   5   6       82.82       53.58     32.77 o
 -13   5   6      399.54      411.33     37.69 o
 -12   5   6        0.13        4.88     19.23 o
 -11   5   6       52.64       49.28     22.68 o
 -10   5   6      418.05      376.50     31.70 o
  -9   5   6     1973.13     2035.69     59.63 o
  -8   5   6       96.72      112.00     47.40 o
  -7   5   6     3811.61     3847.11     93.36 o
  -6   5   6     1038.53     1002.82     41.53 o
  -5   5   6       57.04       46.50     14.26 o
  -4   5   6      374.13      321.00     21.79 o
  -3   5   6      932.27      926.32     25.21 o
  -2   5   6       48.11       78.39     10.94 o
  -1   5   6     3004.63     3024.21     52.62 o
   0   5   6       42.02       54.69      9.64 o
   1   5   6      406.23      403.63     17.28 o
   2   5   6      147.20      170.38     13.76 o
   3   5   6      148.68      176.94     22.91 o
   4   5   6      227.85      249.71     16.42 o
   5   5   6      981.71      989.25     23.26 o
   6   5   6      176.48      198.45     14.18 o
   7   5   6     2937.50     3003.66     49.51 o
   8   5   6       43.04       45.31     13.26 o
   9   5   6        1.05        3.98     11.84 o
  10   5   6      334.55      320.25     33.42 o
  11   5   6      799.69      769.42     32.47 o
  12   5   6        1.97       20.48     27.18 o
  13   5   6      848.60      843.15     53.97 o
 -13   6   6       36.12       27.19     32.18 o
 -12   6   6      194.81      216.34     74.57 o
 -11   6   6       74.34       75.96     30.75 o
 -10   6   6      626.80      624.34     60.88 o
  -9   6   6      191.56      146.86     34.35 o
  -8   6   6     1330.34     1308.28     69.83 o
  -7   6   6        8.61        1.52     20.18 o
  -6   6   6     1128.40     1085.46     44.77 o
  -5   6   6       52.14       52.14     23.59 o
  -4   6   6      274.21      288.05     24.01 o
  -3   6   6        0.62       11.80     12.43 o
  -2   6   6       32.69       29.24     11.14 o
  -1   6   6        0.04        6.09     12.04 o
   0   6   6     1365.65     1309.30     46.88 o
   1   6   6       58.94       54.49     11.99 o
   2   6   6        0.54        5.23     11.18 o
   3   6   6      105.09       99.67     14.60 o
   4   6   6      420.81      484.24     23.89 o
   5   6   6        0.36        3.06     10.62 o
   6   6   6     1791.84     1855.10     48.93 o
   7   6   6      162.64      168.31     22.95 o
   8   6   6      526.87      534.71     24.03 o
   9   6   6       42.67       32.14     13.60 o
  10   6   6       23.21       11.97     19.78 o
  11   6   6       36.22       14.65     15.11 o
  12   6   6      425.13      463.90     29.64 o
 -11   7   6        1.78        0.07     27.49 o
 -10   7   6        8.26        9.05     24.49 o
  -9   7   6      760.73      698.99     58.50 o
  -8   7   6        5.22        3.19     22.70 o
  -7   7   6     1605.24     1579.09     76.76 o
  -6   7   6       13.41       11.43     23.91 o
  -5   7   6      277.11      291.38     38.17 o
  -4   7   6      889.27      860.04     47.82 o
  -3   7   6      644.22      610.16     24.79 o
  -2   7   6       37.17       51.76     20.87 o
  -1   7   6      628.09      576.08     20.19 o
   0   7   6        1.25        2.28      9.18 o
   1   7   6      601.81      601.12     23.95 o
   2   7   6      282.64      312.04     19.79 o
   3   7   6        0.70        0.51     10.68 o
   4   7   6       51.26       36.23     17.34 o
   5   7   6     1687.91     1636.44     44.00 o
   6   7   6     1044.20      950.46     40.26 o
   7   7   6     1499.92     1499.09     49.61 o
   8   7   6      109.14       81.59     23.62 o
   9   7   6      158.08      114.01     26.86 o
  10   7   6        0.88        9.69     21.26 o
  11   7   6      149.19       91.18     30.68 o
  -9   8   6       44.41       57.60     34.18 o
  -8   8   6      739.02      760.24     77.25 o
  -7   8   6        1.85        9.85     24.99 o
  -6   8   6      300.48      391.35     56.55 o
  -5   8   6        3.13        6.21     22.11 o
  -4   8   6       91.40      116.07     35.49 o
  -3   8   6      126.57      149.13     17.37 o
  -2   8   6     1379.90     1351.58     45.41 o
  -1   8   6       10.84        2.64     14.46 o
   0   8   6     1977.02     1882.88     46.23 o
   1   8   6      232.17      254.63     18.72 o
   2   8   6      144.40      130.05     16.07 o
   3   8   6       95.98      106.58     27.90 o
   4   8   6      781.11      709.62     35.19 o
   5   8   6       22.21       29.41     16.04 o
   6   8   6      273.75      297.17     32.21 o
   7   8   6        3.72        0.42     18.44 o
   8   8   6       82.56       88.86     26.03 o
   9   8   6       49.67       63.09     24.86 o
  -7   9   6      360.23      482.27     66.26 o
  -6   9   6      139.14      144.92     41.45 o
  -5   9   6        3.84        5.50     25.19 o
  -4   9   6       22.09       25.70     29.31 o
  -3   9   6      787.76      676.60     66.70 o
  -2   9   6      265.42      292.36     24.36 o
  -1   9   6      981.42      979.69     33.67 o
   0   9   6       84.37       57.48     19.87 o
   1   9   6      486.32      492.09     29.77 o
   2   9   6       62.33       66.33     16.54 o
   3   9   6       50.83       59.99     16.25 o
   4   9   6        3.40        7.70     14.23 o
   5   9   6      369.76      382.43     63.08 o
   6   9   6      153.76      189.37     49.02 o
 -15   0   7       51.83        3.53     33.93 o
 -13   0   7      874.80      940.77     38.06 o
 -11   0   7     4415.28     4420.56     74.51 o
  -9   0   7     1758.38     1711.13     50.86 o
  -7   0   7       95.13       78.92     15.41 o
  -5   0   7     4649.83     4842.51     64.33 o
  -3   0   7     4061.00     3893.81     57.82 o
  -1   0   7       62.06      116.88     12.45 o
   1   0   7     3375.40     3510.61     70.85 o
   3   0   7    23681.63    24196.54    506.82 o
   5   0   7     6043.32     5947.71    147.21 o
   7   0   7       12.22        8.91     19.63 o
   9   0   7     1684.61     1760.82     72.03 o
  11   0   7      370.83      461.52     59.62 o
  13   0   7      151.47      159.98     93.97 o
  15   0   7      454.36      471.06     36.49 o
 -16   1   7      209.28      226.32     60.31 o
 -15   1   7        0.42       21.22     15.26 o
 -14   1   7      123.37      138.92     17.98 o
 -13   1   7      149.64      136.46     31.48 o
 -12   1   7      778.05      815.32     25.18 o
 -11   1   7      282.96      265.96     15.21 o
 -10   1   7     1325.35     1346.76     25.64 o
  -9   1   7       39.59       15.04      7.77 o
  -8   1   7      347.70      371.65     12.54 o
  -7   1   7        3.26        4.87      6.90 o
  -6   1   7      669.12      694.92     18.34 o
  -5   1   7        1.60        7.62      4.81 o
  -4   1   7     5541.56     5173.01     49.92 o
  -3   1   7      201.67      196.21      8.34 o
  -2   1   7     2430.52     2339.23     29.46 o
  -1   1   7      841.73      880.13     19.65 o
   0   1   7       29.19       17.30      7.42 o
   1   1   7      301.23      308.37     15.92 o
   2   1   7     1635.32     1453.87     31.80 o
   3   1   7        3.63       15.44     12.29 o
   4   1   7     4631.37     4386.42     72.21 o
   5   1   7      129.61      141.35     14.08 o
   6   1   7      841.86      836.98     29.09 o
   7   1   7        0.22       12.63     12.63 o
   8   1   7      156.93      162.03     18.31 o
   9   1   7       56.45       51.14     16.55 o
  10   1   7      617.87      611.04     32.05 o
  11   1   7      158.21      161.16     22.98 o
  12   1   7      322.89      315.20     21.63 o
  13   1   7       70.74       72.04     15.17 o
  14   1   7      222.97      198.66     41.79 o
  15   1   7        3.63       24.86     24.86 o
 -16   2   7       12.69       19.42     51.84 o
 -15   2   7      200.97      236.21     56.32 o
 -14   2   7        8.07       27.60     45.95 o
 -13   2   7      394.18      375.20     28.91 o
 -12   2   7        2.93        4.15     12.30 o
 -11   2   7     2260.90     2198.64     41.25 o
 -10   2   7        0.05       11.43     11.43 o
  -9   2   7     1238.05     1349.59     29.79 o
  -8   2   7      220.99      234.00     11.07 o
  -7   2   7      537.34      567.68     21.55 o
  -6   2   7       21.72       33.73      7.26 o
  -5   2   7     4775.12     4731.85     52.12 o
  -4   2   7      825.40      895.69     16.21 o
  -3   2   7     1987.89     1855.30     24.59 o
  -2   2   7      191.10      233.24     10.21 o
  -1   2   7      639.66      550.55     12.29 o
   0   2   7      428.24      434.54     12.56 o
   1   2   7      939.37      888.20     16.99 o
   2   2   7     1808.50     2037.45     29.21 o
   3   2   7     1225.67     1058.54     20.05 o
   4   2   7      148.12      182.30     10.88 o
   5   2   7     1120.98     1095.83     24.29 o
   6   2   7      175.84      173.51     12.48 o
   7   2   7       42.22       50.48     11.11 o
   8   2   7      156.66      176.62     15.67 o
   9   2   7     1311.91     1338.30     33.28 o
  10   2   7       83.84      109.57     15.23 o
  11   2   7     3779.15     3793.99     66.60 o
  12   2   7      130.84      106.05     17.58 o
  13   2   7     1245.91     1231.51     40.93 o
  14   2   7       67.79       70.84     28.01 o
  15   2   7        1.23       15.64     28.96 o
 -15   3   7       21.56        3.86     48.44 o
 -14   3   7       83.25      108.59     24.21 o
 -13   3   7        2.94       25.96     22.78 o
 -12   3   7      952.59      937.89     38.78 o
 -11   3   7      298.50      348.79     15.92 o
 -10   3   7      967.75     1029.36     24.21 o
  -9   3   7       11.58        3.00      6.74 o
  -8   3   7      214.28      246.68     10.29 o
  -7   3   7       31.99       35.72      9.15 o
  -6   3   7     1647.19     1579.24     29.54 o
  -5   3   7      214.65      276.53     12.90 o
  -4   3   7     7439.36     7276.97     78.64 o
  -3   3   7      159.10      213.90     12.19 o
  -2   3   7     4206.31     4171.24     57.64 o
  -1   3   7       17.09        5.16      8.09 o
   0   3   7      564.17      533.08     11.81 o
   1   3   7       26.08       12.00      6.20 o
   2   3   7     3752.19     3733.22     50.87 o
   3   3   7      155.28      211.20     11.64 o
   4   3   7      455.85      379.49     15.23 o
   5   3   7        7.83        3.50      9.45 o
   6   3   7       28.53       27.92      9.92 o
   7   3   7       21.14       39.44     12.65 o
   8   3   7      745.82      762.52     24.93 o
   9   3   7       35.99       49.42     11.71 o
  10   3   7     1642.25     1601.22     38.09 o
  11   3   7      143.30      119.10     16.83 o
  12   3   7      818.96      826.15     33.97 o
  13   3   7       11.06        7.58     14.11 o
  14   3   7       16.71       29.57     29.57 o
 -15   4   7       26.39       12.36     28.73 o
 -14   4   7        0.78       12.22     23.24 o
 -13   4   7      202.00      163.09     23.91 o
 -12   4   7      138.24      110.19     20.69 o
 -11   4   7     1804.28     1739.43     47.93 o
 -10   4   7      551.62      573.98     38.00 o
  -9   4   7      728.32      665.88     38.38 o
  -8   4   7       23.08       28.25     15.36 o
  -7   4   7       22.38       24.69      9.02 o
  -6   4   7      200.42      222.46     12.38 o
  -5   4   7      463.62      419.02     14.85 o
  -4   4   7      172.49      179.29     12.76 o
  -3   4   7     4800.89     4815.92     75.22 o
  -2   4   7      122.25      128.36     10.86 o
  -1   4   7     1550.25     1560.71     30.71 o
   0   4   7      129.16      155.57     12.44 o
   1   4   7     2992.03     3132.87     45.58 o
   2   4   7      219.17      237.20     12.00 o
   3   4   7     3047.50     2929.77     44.36 o
   4   4   7      155.19      124.74     11.55 o
   5   4   7     2011.78     1911.26     50.69 o
   6   4   7        1.94        4.34      9.42 o
   7   4   7       20.71       26.18     15.29 o
   8   4   7      178.25      195.49     15.42 o
   9   4   7     1271.50     1182.07     36.45 o
  10   4   7        0.95        0.69     16.44 o
  11   4   7     1516.50     1522.84     44.03 o
  12   4   7       27.21        1.41     22.68 o
  13   4   7       14.09       27.35     23.12 o
  14   4   7       78.95       81.04     28.81 o
 -14   5   7       48.24       72.69     22.93 o
 -13   5   7        3.79        9.45     17.43 o
 -12   5   7      432.58      457.75     43.97 o
 -11   5   7       24.12       30.47     20.53 o
 -10   5   7     1201.05     1277.29     50.71 o
  -9   5   7       33.01       38.89     19.85 o
  -8   5   7      393.28      431.02     44.40 o
  -7   5   7        1.32       18.93     63.55 o
  -6   5   7        2.18        3.36     13.08 o
  -5   5   7      120.85      113.89     17.50 o
  -4   5   7      794.85      726.90     23.69 o
  -3   5   7      158.95      219.33     15.99 o
  -2   5   7      482.63      434.55     27.25 o
  -1   5   7      319.04      315.93     14.87 o
   0   5   7      186.91      216.23     14.19 o
   1   5   7      159.50      166.48     13.45 o
   2   5   7     1051.89     1007.49     27.20 o
   3   5   7     1628.23     1533.89     34.05 o
   4   5   7     2615.26     2569.59     39.57 o
   5   5   7       63.50       65.19     10.94 o
   6   5   7      556.22      557.02     21.69 o
   7   5   7        2.59        0.58     10.18 o
   8   5   7       85.57       92.12     15.77 o
   9   5   7      137.85      169.33     22.50 o
  10   5   7      225.91      203.32     22.18 o
  11   5   7       40.93        9.88     23.52 o
  12   5   7      117.08      139.26     44.78 o
  13   5   7        0.15       15.83     20.18 o
 -13   6   7      158.33      191.02     42.72 o
 -12   6   7       58.01       72.47     32.07 o
 -11   6   7     1059.91     1158.06     72.32 o
 -10   6   7      107.28      121.40     51.99 o
  -9   6   7     1787.23     1694.91     82.22 o
  -8   6   7        8.17      145.97     76.16 o
  -7   6   7       26.21       46.21     26.32 o
  -6   6   7      270.44      253.60     37.84 o
  -5   6   7     1407.11     1433.50     48.22 o
  -4   6   7       33.22       57.15     14.32 o
  -3   6   7     1237.60     1252.26     67.18 o
  -2   6   7       73.11       63.91     13.85 o
  -1   6   7       61.83       78.19     10.82 o
   0   6   7      110.85      138.74     13.84 o
   1   6   7      223.92      239.93     21.90 o
   2   6   7      107.97      113.91     14.91 o
   3   6   7     1395.98     1389.60     34.68 o
   4   6   7      241.20      274.45     29.80 o
   5   6   7     1484.81     1555.02     42.97 o
   6   6   7      435.23      448.12     31.77 o
   7   6   7       13.35       14.15     24.24 o
   8   6   7       55.01       51.42     14.59 o
   9   6   7      659.21      666.27     28.79 o
  10   6   7        0.11        1.12     18.36 o
  11   6   7      472.41      417.41     34.01 o
  12   6   7        0.14        7.06     16.39 o
 -11   7   7      102.53       79.96     34.61 o
 -10   7   7      412.69      406.70     51.79 o
  -9   7   7       15.09       19.24     28.03 o
  -8   7   7      459.94      514.11     51.68 o
  -7   7   7       16.98        5.06     35.35 o
  -6   7   7      514.48      620.89     54.53 o
  -5   7   7      306.45      356.94    126.75 o
  -4   7   7     1229.87     1308.52     64.83 o
  -3   7   7      938.12      917.93     49.89 o
  -2   7   7      837.57      753.96     37.32 o
  -1   7   7       87.68      104.03     12.45 o
   0   7   7        5.63       14.39     10.40 o
   1   7   7       23.91       13.05     13.03 o
   2   7   7      405.70      441.52     24.75 o
   3   7   7      122.14      141.53     18.01 o
   4   7   7      880.81      879.16     32.62 o
   5   7   7       63.50       82.83     18.32 o
   6   7   7      154.37      146.70     19.15 o
   7   7   7        0.37       27.45     17.68 o
   8   7   7      192.57      192.03     30.34 o
   9   7   7       85.85      110.54     27.44 o
  10   7   7      339.33      356.15     69.91 o
  -9   8   7       61.81       51.18     35.52 o
  -8   8   7      256.88      255.34     52.36 o
  -7   8   7        3.95        9.96     29.12 o
  -6   8   7       75.10       52.51     33.07 o
  -5   8   7      764.54      768.42     71.23 o
  -4   8   7      298.14      246.73     44.94 o
  -3   8   7      771.30      770.56     36.29 o
  -2   8   7        0.20        7.62     13.35 o
  -1   8   7     1812.34     1689.58     41.26 o
   0   8   7       41.50       53.15     12.67 o
   1   8   7       76.03       92.45     15.47 o
   2   8   7        1.76       13.18     11.78 o
   3   8   7      784.76      793.49     36.29 o
   4   8   7      190.48      168.76     22.21 o
   5   8   7      343.33      365.64     29.28 o
   6   8   7      126.38       63.51     22.05 o
   7   8   7        2.06       11.32     19.74 o
   8   8   7      206.92      184.38     31.50 o
  -6   9   7       28.76       14.60     28.51 o
  -5   9   7       59.07       58.37     31.92 o
  -4   9   7      154.81      130.65     40.04 o
  -3   9   7      103.95       78.07     35.06 o
  -2   9   7     1236.81     1093.26     78.07 o
  -1   9   7      133.88      131.65     25.98 o
   0   9   7       20.01       17.22     12.57 o
   1   9   7       29.96       40.30     14.52 o
   2   9   7      346.38      389.50     27.62 o
   3   9   7      200.43      165.21     25.09 o
   4   9   7      193.99      234.70     25.62 o
   5   9   7        0.44        7.61     18.18 o
 -16   0   8       86.50      103.77     82.23 o
 -14   0   8      434.96      457.97     87.49 o
 -12   0   8     1322.90     1368.29    114.45 o
 -10   0   8       83.88       82.37     16.75 o
  -8   0   8      263.92      274.95     32.73 o
  -6   0   8     8629.65     8798.91    137.69 o
  -4   0   8     7120.97     7505.99    102.76 o
  -2   0   8       38.13       48.26     10.09 o
   0   0   8      340.24      262.44     19.92 o
   2   0   8     2437.35     2262.29     70.90 o
   4   0   8      151.62      114.70     24.29 o
   6   0   8     1064.88     1062.78     53.43 o
   8   0   8     1616.89     1589.69     57.73 o
  10   0   8      974.76      912.10     54.75 o
  12   0   8       15.10       16.60     27.82 o
  14   0   8      229.75      228.99     88.82 o
 -16   1   8       18.46       20.68     53.28 o
 -15   1   8       28.87       62.15     60.08 o
 -14   1   8       53.30        7.46     47.54 o
 -13   1   8     1861.20     1945.99     51.22 o
 -12   1   8        0.38       14.81     16.86 o
 -11   1   8     1144.78     1161.91     28.67 o
 -10   1   8      514.70      533.15     26.26 o
  -9   1   8       25.90       13.29     10.68 o
  -8   1   8        4.41        6.84     11.20 o
  -7   1   8     4872.88     4998.51     72.56 o
  -6   1   8        0.87        1.24      6.73 o
  -5   1   8     5063.34     5168.34     54.27 o
  -4   1   8       20.10       35.44      6.64 o
  -3   1   8       14.17       18.88      5.86 o
  -2   1   8     1292.79     1345.78     21.90 o
  -1   1   8      207.71      149.02     16.46 o
   0   1   8     1931.47     2143.47     36.54 o
   1   1   8    10690.37    10363.24    126.77 o
   2   1   8     2750.96     2815.18     50.13 o
   3   1   8     5785.64     5913.65    103.41 o
   4   1   8      174.39      185.12     17.79 o
   5   1   8        0.61        5.94     13.81 o
   6   1   8      162.69      200.28     19.54 o
   7   1   8     3653.25     3693.69     69.12 o
   8   1   8     1615.52     1542.44     52.02 o
   9   1   8     1453.80     1471.85     42.25 o
  10   1   8       59.93       82.77     20.08 o
  11   1   8      460.90      512.83     47.56 o
  12   1   8       95.98       99.90     21.35 o
  13   1   8      165.71      187.69     26.47 o
  14   1   8       58.23       37.84     22.29 o
 -15   2   8      179.72       79.19     52.40 o
 -14   2   8     1055.25     1044.63     75.78 o
 -13   2   8       28.02        9.19     17.23 o
 -12   2   8     3198.91     3125.24     91.76 o
 -11   2   8       92.95      121.34     19.66 o
 -10   2   8      347.01      338.19     29.00 o
  -9   2   8      578.65      617.78     21.75 o
  -8   2   8      576.96      595.88     21.53 o
  -7   2   8       96.90      105.14     15.38 o
  -6   2   8     2110.85     2080.84     38.74 o
  -5   2   8      245.71      284.27     11.24 o
  -4   2   8     4083.36     3861.89     44.51 o
  -3   2   8     1184.85     1307.10     21.07 o
  -2   2   8      234.01      256.86     15.08 o
  -1   2   8       53.97       56.32      6.24 o
   0   2   8     2286.89     2259.66     29.54 o
   1   2   8      488.59      522.31     14.15 o
   2   2   8     2114.76     2007.64     32.95 o
   3   2   8       33.96       26.33     12.50 o
   4   2   8       79.99      102.87     14.85 o
   5   2   8        5.65       12.19     13.00 o
   6   2   8      545.11      627.24     20.59 o
   7   2   8       52.87       80.26     11.98 o
   8   2   8     2635.37     2520.47     50.11 o
   9   2   8       53.46       75.56     13.82 o
  10   2   8      656.44      637.24     39.06 o
  11   2   8      139.67      135.54     15.66 o
  12   2   8      369.90      341.06     30.64 o
  13   2   8        1.73        5.80     14.31 o
  14   2   8     1805.76     1878.49     96.04 o
 -15   3   8       61.51       22.04     46.61 o
 -14   3   8        0.04       22.35     24.34 o
 -13   3   8      974.79      909.79     39.46 o
 -12   3   8       28.29       35.27     18.13 o
 -11   3   8     1004.96      935.99     37.20 o
 -10   3   8      161.01      123.78     19.02 o
  -9   3   8       13.76        2.43     11.13 o
  -8   3   8      553.05      547.93     33.43 o
  -7   3   8      470.96      472.72     18.55 o
  -6   3   8       87.13       96.38     11.20 o
  -5   3   8     2192.87     2061.02     34.52 o
  -4   3   8       27.14       21.89      8.32 o
  -3   3   8      357.65      398.04     16.70 o
  -2   3   8      291.01      329.14     15.58 o
  -1   3   8     2624.67     2758.26     40.10 o
   0   3   8       43.21       41.87      6.34 o
   1   3   8     6381.24     6300.35     78.98 o
   2   3   8        0.86        3.17     11.30 o
   3   3   8     3264.07     3090.66     46.27 o
   4   3   8        1.23        8.15      8.15 o
   5   3   8      232.13      271.80     16.00 o
   6   3   8        0.41        4.14      9.44 o
   7   3   8      496.54      542.55     21.77 o
   8   3   8       63.17       66.92     12.15 o
   9   3   8     2246.28     2195.74     45.59 o
  10   3   8      216.18      232.78     20.96 o
  11   3   8      143.20      127.60     17.07 o
  12   3   8        4.77       11.15     21.59 o
  13   3   8       54.87       74.08     18.23 o
  14   3   8        0.59        2.54     16.48 o
 -14   4   8      281.23      300.17     48.21 o
 -13   4   8        3.48        2.47     23.05 o
 -12   4   8      797.09      818.94     35.99 o
 -11   4   8        0.06        8.26     14.57 o
 -10   4   8      320.52      366.69     45.44 o
  -9   4   8       58.84       72.91     23.91 o
  -8   4   8       96.01      146.25     25.67 o
  -7   4   8       47.65       75.50     17.00 o
  -6   4   8     3416.94     3381.62     48.91 o
  -5   4   8     1425.23     1410.99     31.58 o
  -4   4   8      746.61      749.77     22.84 o
  -3   4   8        0.30        9.00      9.00 o
  -2   4   8        0.17        8.70      8.70 o
  -1   4   8       46.50       38.47      9.45 o
   0   4   8     3139.93     3173.78     45.18 o
   1   4   8      325.94      360.03     18.08 o
   2   4   8     2601.80     2530.21     40.49 o
   3   4   8      116.80       94.47     10.73 o
   4   4   8      108.16      113.92     11.99 o
   5   4   8       50.06       43.69     10.44 o
   6   4   8      707.63      714.25     26.99 o
   7   4   8     1338.98     1295.30     32.64 o
   8   4   8      900.60      927.18     28.27 o
   9   4   8     1296.88     1296.89     38.68 o
  10   4   8      289.43      308.27     23.18 o
  11   4   8      328.92      263.55     22.47 o
  12   4   8       13.71        7.52     31.67 o
  13   4   8        7.50       19.43     19.43 o
 -13   5   8     1356.78     1413.64     70.78 o
 -12   5   8        5.04       12.69     25.51 o
 -11   5   8      339.52      394.00     35.31 o
 -10   5   8        0.31       21.21     32.36 o
  -9   5   8       41.76       11.43     20.42 o
  -8   5   8       47.60       66.40     21.53 o
  -7   5   8     1042.76      936.61     40.17 o
  -6   5   8      721.04      800.59     32.49 o
  -5   5   8     4284.05     4099.37     70.53 o
  -4   5   8      140.01      134.62     15.83 o
  -3   5   8       23.09        5.16     16.92 o
  -2   5   8      361.81      365.58     20.59 o
  -1   5   8     1328.13     1348.46     25.61 o
   0   5   8        1.80        9.14      9.14 o
   1   5   8     3477.04     3652.40     78.93 o
   2   5   8       53.55       47.92     14.47 o
   3   5   8      743.82      712.88     25.08 o
   4   5   8        4.59        0.61     10.35 o
   5   5   8       43.58       44.71     10.62 o
   6   5   8       34.34       23.31     10.90 o
   7   5   8     1647.19     1636.29     38.27 o
   8   5   8       35.12       15.77     12.41 o
   9   5   8     1602.51     1538.76     55.72 o
  10   5   8       44.73       33.13     29.71 o
  11   5   8       81.52       66.89     16.86 o
  12   5   8      120.01       80.18     18.66 o
 -12   6   8      833.04      878.84     68.80 o
 -11   6   8        0.43        3.02     32.72 o
 -10   6   8      146.85      118.24     35.53 o
  -9   6   8      314.05      351.86     47.17 o
  -8   6   8      657.07      654.23     56.36 o
  -7   6   8        0.57        4.91     23.95 o
  -6   6   8     1485.47     1496.28     74.30 o
  -5   6   8      654.62      668.16     40.34 o
  -4   6   8       14.19       20.80     12.43 o
  -3   6   8        9.67       14.92     12.78 o
  -2   6   8      395.21      389.88     28.81 o
  -1   6   8      562.09      544.86     22.21 o
   0   6   8       57.56       68.57     12.69 o
   1   6   8      209.27      180.50     15.76 o
   2   6   8      738.25      749.33     27.07 o
   3   6   8        0.18        3.48     11.95 o
   4   6   8       80.97       72.09     17.83 o
   5   6   8        2.13        1.61     22.01 o
   6   6   8     1002.17     1034.65     42.18 o
   7   6   8        2.65        0.81     11.52 o
   8   6   8     1242.21     1255.54     41.34 o
   9   6   8       43.59       29.12     13.81 o
  10   6   8      203.23      203.50     33.88 o
  11   6   8       33.42       13.44     25.08 o
 -11   7   8       44.59       58.75     33.66 o
 -10   7   8       77.20       95.19     34.98 o
  -9   7   8      198.19      172.86     61.55 o
  -8   7   8      111.58      127.82     36.73 o
  -7   7   8      703.11      697.95     59.28 o
  -6   7   8       12.41        9.45     48.70 o
  -5   7   8      659.82      826.44     57.98 o
  -4   7   8       53.22       72.78     15.91 o
  -3   7   8      448.32      494.12     25.33 o
  -2   7   8      156.92      154.79     15.08 o
  -1   7   8      580.67      557.31     31.63 o
   0   7   8      133.08      128.70     21.55 o
   1   7   8     1118.24     1131.23     35.18 o
   2   7   8      347.89      337.36     24.79 o
   3   7   8      295.70      296.04     22.82 o
   4   7   8      967.77      918.62     34.23 o
   5   7   8        0.95       13.05     13.05 o
   6   7   8      172.83      170.47     22.80 o
   7   7   8      804.42      903.01     52.91 o
   8   7   8        2.32       13.06     16.73 o
   9   7   8      569.70      569.01     47.39 o
  -8   8   8      230.39      106.35     39.23 o
  -7   8   8        0.25        1.59     28.78 o
  -6   8   8      546.41      675.99     74.35 o
  -5   8   8       48.08       34.94     31.77 o
  -4   8   8      773.91      785.58     72.45 o
  -3   8   8       97.52       59.72     24.22 o
  -2   8   8      868.21      830.09     33.67 o
  -1   8   8        2.69        8.14     11.03 o
   0   8   8     1099.90     1028.28     33.44 o
   1   8   8       28.08       36.87     14.08 o
   2   8   8     1062.86     1033.42     35.71 o
   3   8   8        0.31        4.53     12.94 o
   4   8   8      107.69       96.25     25.62 o
   5   8   8        0.34        9.08     26.32 o
   6   8   8      429.68      387.41     38.33 o
   7   8   8        6.56       13.93     20.25 o
  -5   9   8      235.25      256.99     52.07 o
  -4   9   8      230.46      174.46     44.36 o
  -3   9   8       62.75       39.27     14.77 o
  -2   9   8       40.00       61.02     12.72 o
  -1   9   8      475.80      455.54     25.66 o
   0   9   8      258.20      333.49     24.63 o
   1   9   8      745.20      694.43     34.34 o
   2   9   8       27.99       30.36     15.72 o
   3   9   8       78.69       86.87     19.43 o
   4   9   8        6.16       13.14     16.98 o
 -15   0   9      168.47      141.14     83.22 o
 -13   0   9      246.28      311.25     80.22 o
 -11   0   9      229.20      121.72     68.62 o
  -9   0   9     5932.68     6134.87    126.18 o
  -7   0   9     1447.54     1523.03     40.78 o
  -5   0   9       62.22       68.06     17.71 o
  -3   0   9      345.80      271.67     22.05 o
  -1   0   9     3772.96     3661.17     77.83 o
   1   0   9     5299.48     5376.43    122.33 o
   3   0   9     1080.08     1027.10     55.81 o
   5   0   9     4351.74     4471.90    124.24 o
   7   0   9     2840.88     2825.58    108.69 o
   9   0   9       32.77        7.07     24.34 o
  11   0   9      269.49      302.42     41.26 o
  13   0   9        5.51       10.06     25.96 o
 -15   1   9       16.78       35.88     52.24 o
 -14   1   9      969.40      910.05     74.29 o
 -13   1   9       26.38       65.92     48.01 o
 -12   1   9       40.62       59.46     26.50 o
 -11   1   9        5.29        4.90     14.75 o
 -10   1   9        9.33        2.82     13.16 o
  -9   1   9      363.61      410.50     24.72 o
  -8   1   9      227.00      264.46     18.43 o
  -7   1   9       45.90       29.51     12.65 o
  -6   1   9     1640.14     1591.70     31.08 o
  -5   1   9        1.06        9.25     10.67 o
  -4   1   9      417.33      434.96     14.85 o
  -3   1   9       96.46       59.89      8.34 o
  -2   1   9      294.22      238.46     14.52 o
  -1   1   9        5.97        5.74      5.74 o
   0   1   9      178.91      152.69     13.19 o
   1   1   9      263.93      315.81     16.27 o
   2   1   9      570.50      557.16     23.01 o
   3   1   9        2.45        6.97     12.91 o
   4   1   9     1539.09     1527.50     41.49 o
   5   1   9      156.22      197.53     20.51 o
   6   1   9     2360.56     2250.34     46.89 o
   7   1   9       14.11        1.03     16.01 o
   8   1   9      666.87      613.50     43.97 o
   9   1   9       11.70        7.40     14.98 o
  10   1   9      179.42      175.63     26.54 o
  11   1   9      307.21      337.21     29.71 o
  12   1   9      213.22      236.91     27.98 o
  13   1   9       16.62       23.88     16.40 o
  14   1   9      302.68      282.38     45.19 o
 -15   2   9      196.00      112.78     56.77 o
 -14   2   9       67.17       61.54     49.43 o
 -13   2   9      647.97      622.04     65.23 o
 -12   2   9       86.05       66.15     26.89 o
 -11   2   9      495.73      526.09     30.60 o
 -10   2   9       71.40       68.30     22.64 o
  -9   2   9      360.82      387.52     28.14 o
  -8   2   9       74.65       59.24     19.47 o
  -7   2   9     2379.27     2272.99     38.00 o
  -6   2   9      699.69      695.12     18.79 o
  -5   2   9        0.45        5.88      5.88 o
  -4   2   9     1629.80     1740.62     26.97 o
  -3   2   9     1951.14     1999.75     28.92 o
  -2   2   9      123.74      123.16     11.34 o
  -1   2   9     2652.23     2483.64     33.94 o
   0   2   9      270.61      315.14     11.35 o
   1   2   9     2210.87     2201.40     30.77 o
   2   2   9        0.90       11.03     11.03 o
   3   2   9       43.84       50.05     14.90 o
   4   2   9        9.76        0.41     13.82 o
   5   2   9      158.45      136.14     21.19 o
   6   2   9        1.60        2.81     17.38 o
   7   2   9      105.36      145.86     14.39 o
   8   2   9       67.35       51.29     11.82 o
   9   2   9        2.68        2.43     10.90 o
  10   2   9       97.85      114.86     14.63 o
  11   2   9      505.92      556.15     24.39 o
  12   2   9       17.06       12.81     14.44 o
  13   2   9     1357.12     1284.00     57.69 o
  14   2   9      203.11      176.95     57.22 o
 -15   3   9       50.29        0.56     51.57 o
 -14   3   9      670.25      620.97     84.81 o
 -13   3   9       95.39      113.66     22.20 o
 -12   3   9      222.68      267.30     29.31 o
 -11   3   9      945.98      854.12     36.07 o
 -10   3   9      293.27      312.19     24.32 o
  -9   3   9      510.73      494.53     26.51 o
  -8   3   9      597.90      603.34     23.81 o
  -7   3   9      563.89      613.78     20.37 o
  -6   3   9      940.44      888.55     21.07 o
  -5   3   9      462.00      481.05     17.75 o
  -4   3   9     1211.34     1279.27     36.76 o
  -3   3   9      330.37      365.88     17.83 o
  -2   3   9     2663.38     2758.93     45.92 o
  -1   3   9        0.16       10.26     10.26 o
   0   3   9     2619.25     2483.53     39.83 o
   1   3   9      652.96      708.66     17.94 o
   2   3   9      102.74      110.23     10.47 o
   3   3   9      260.38      285.38     14.62 o
   4   3   9      959.30      896.30     23.83 o
   5   3   9      347.43      354.84     17.11 o
   6   3   9      670.47      711.27     24.38 o
   7   3   9      231.71      276.83     17.15 o
   8   3   9       77.86       83.99     12.98 o
   9   3   9      146.01      162.53     16.04 o
  10   3   9      323.30      319.58     44.53 o
  11   3   9        0.96        2.85     12.61 o
  12   3   9     2531.58     2573.66     68.29 o
  13   3   9       23.88       10.89     21.33 o
 -14   4   9      374.97      427.61     34.18 o
 -13   4   9       45.88       18.49     18.33 o
 -12   4   9       30.46       13.60     16.41 o
 -11   4   9      427.99      429.59     27.27 o
 -10   4   9       73.55       73.17     17.17 o
  -9   4   9     1032.75     1070.15     49.29 o
  -8   4   9      147.21      231.80     35.57 o
  -7   4   9     1903.75     1831.60     51.48 o
  -6   4   9        4.40       19.73     12.86 o
  -5   4   9       26.98       17.80     12.36 o
  -4   4   9      689.00      669.23     20.33 o
  -3   4   9      854.21      803.54     24.30 o
  -2   4   9      108.53      120.68     19.43 o
  -1   4   9     3966.51     3986.50     59.84 o
   0   4   9      203.23      248.06     15.54 o
   1   4   9     2104.72     2171.05     33.62 o
   2   4   9       29.50       25.67      8.64 o
   3   4   9      295.81      283.44     14.96 o
   4   4   9      218.96      224.42     14.34 o
   5   4   9      720.34      765.72     22.85 o
   6   4   9      123.64      141.24     13.30 o
   7   4   9     1718.28     1726.60     35.74 o
   8   4   9       24.73       25.64     11.81 o
   9   4   9       14.92       24.84     13.46 o
  10   4   9        1.34       16.40     14.04 o
  11   4   9      335.46      298.89     42.48 o
  12   4   9        3.94        0.95     14.79 o
  13   4   9      471.87      533.70     55.17 o
 -13   5   9      260.76      263.57     26.19 o
 -12   5   9      124.81      152.34     21.03 o
 -11   5   9      237.14      229.40     31.82 o
 -10   5   9      696.23      757.40     75.11 o
  -9   5   9        6.74        2.64     21.70 o
  -8   5   9     1666.67     1643.74     56.34 o
  -7   5   9      161.20      211.62     26.36 o
  -6   5   9       19.87        2.38     16.08 o
  -5   5   9        1.36       12.06     26.91 o
  -4   5   9      112.88      109.34     17.87 o
  -3   5   9       25.38       33.41     16.24 o
  -2   5   9      126.74      153.11     12.18 o
  -1   5   9      412.62      374.98     17.06 o
   0   5   9      381.34      427.34     18.67 o
   1   5   9       33.76       13.12     11.22 o
   2   5   9       15.38       26.35     14.46 o
   3   5   9      736.68      762.23     31.81 o
   4   5   9     1604.22     1536.34     47.63 o
   5   5   9      314.54      344.32     17.20 o
   6   5   9     1652.57     1719.16     39.09 o
   7   5   9      531.99      562.86     34.51 o
   8   5   9      795.79      739.58     27.68 o
   9   5   9      106.99      105.18     16.32 o
  10   5   9      147.61      161.63     33.03 o
  11   5   9        2.16       24.91     28.71 o
  12   5   9       81.04       63.57     26.96 o
 -12   6   9      257.73      236.09     47.53 o
 -11   6   9      343.73      350.79     89.10 o
 -10   6   9      112.92       93.83     34.96 o
  -9   6   9      735.52      749.58     61.66 o
  -8   6   9       96.77       33.56     26.56 o
  -7   6   9     1737.86     1830.12     85.93 o
  -6   6   9      277.18      242.07     31.29 o
  -5   6   9      446.96      511.16     26.95 o
  -4   6   9     1247.89     1193.14     39.31 o
  -3   6   9     1587.76     1520.81     43.55 o
  -2   6   9       68.38       62.38     11.88 o
  -1   6   9     1324.41     1318.28     34.04 o
   0   6   9      151.52      142.42     16.06 o
   1   6   9       45.36       39.91     10.99 o
   2   6   9       43.50       52.31     14.29 o
   3   6   9      196.70      239.00     20.91 o
   4   6   9      562.21      531.02     32.68 o
   5   6   9     1583.33     1612.36     53.59 o
   6   6   9      109.74       92.77     20.72 o
   7   6   9     1497.36     1419.22     39.44 o
   8   6   9       31.57       41.85     14.24 o
   9   6   9        0.81       11.32     13.00 o
  10   6   9      250.66      255.28     22.84 o
 -10   7   9      309.49      207.79     43.39 o
  -9   7   9      162.46      187.79     42.54 o
  -8   7   9      634.23      664.29     60.99 o
  -7   7   9      112.69      113.78     34.32 o
  -6   7   9      339.33      405.97     49.29 o
  -5   7   9       59.63       51.33     23.40 o
  -4   7   9      718.76      735.10     37.42 o
  -3   7   9       17.36       25.29     15.20 o
  -2   7   9     1283.33     1224.54     32.38 o
  -1   7   9       12.21       35.88     12.12 o
   0   7   9     1087.90     1077.59     47.42 o
   1   7   9      201.70      260.86     20.96 o
   2   7   9       67.41       64.47     17.99 o
   3   7   9       10.03        7.55     14.35 o
   4   7   9      568.78      562.21     29.94 o
   5   7   9      126.07      115.12     19.13 o
   6   7   9     1352.15     1400.59     52.65 o
   7   7   9      211.43      262.70     27.29 o
   8   7   9        2.86        1.71     19.45 o
   9   7   9        4.52        2.48     21.39 o
  -8   8   9      358.43      288.98     56.84 o
  -7   8   9      241.40      285.38     55.08 o
  -6   8   9      297.98      354.58     58.38 o
  -5   8   9        0.47       26.23     26.23 o
  -4   8   9      262.70      273.67     54.21 o
  -3   8   9      856.26      824.23     34.00 o
  -2   8   9      384.03      321.70     19.51 o
  -1   8   9     2045.27     1892.68     71.57 o
   0   8   9      101.73       88.80     15.45 o
   1   8   9      417.23      435.76     25.49 o
   2   8   9      237.25      252.79     22.02 o
   3   8   9        2.63        2.88     14.43 o
   4   8   9       29.70       23.44     21.70 o
   5   8   9      452.93      526.31     43.21 o
   6   8   9        0.19        8.14     19.27 o
  -4   9   9      105.74      112.39     39.92 o
  -3   9   9      143.74      125.27     20.87 o
  -2   9   9      492.68      448.37     24.40 o
  -1   9   9      350.89      347.98     24.30 o
   0   9   9      903.12      819.44     35.63 o
   1   9   9       55.54       55.07     16.63 o
   2   9   9        3.06       20.27     16.27 o
 -14   0  10        3.21       22.45     72.48 o
 -12   0  10      857.16      968.83    105.42 o
 -10   0  10      240.83      224.07     45.06 o
  -8   0  10       55.67      148.80     72.28 o
  -6   0  10     1954.78     1941.76     58.00 o
  -4   0  10     5813.95     5685.66    113.68 o
  -2   0  10     1336.41     1259.64     53.02 o
   0   0  10      390.23      397.73     37.27 o
   2   0  10     3308.29     3464.71     78.27 o
   4   0  10     3823.62     3743.80    119.95 o
   6   0  10        7.74        1.57     26.16 o
   8   0  10     1819.41     1700.65     60.90 o
  10   0  10       93.55      151.90     35.02 o
  12   0  10      188.43      218.22     76.46 o
  14   0  10       19.48       74.74     74.74 o
 -15   1  10      128.74      108.10     56.90 o
 -14   1  10        5.12       16.37     47.25 o
 -13   1  10      879.06      996.61     76.52 o
 -12   1  10        3.46       14.77     45.02 o
 -11   1  10     3900.75     3698.25     80.53 o
 -10   1  10      756.46      767.81     33.61 o
  -9   1  10      397.14      384.96     25.16 o
  -8   1  10      959.13      982.31     32.12 o
  -7   1  10       46.96       33.76     14.75 o
  -6   1  10        0.44        1.50     11.26 o
  -5   1  10     4436.03     4189.19     64.67 o
  -4   1  10       35.36       57.46     10.40 o
  -3   1  10     3093.94     3036.00     45.72 o
  -2   1  10        2.23        1.47     11.91 o
  -1   1  10      833.21      819.29     24.78 o
   0   1  10      281.65      280.84     17.31 o
   1   1  10     1980.51     1841.53     37.11 o
   2   1  10       92.59       62.52     13.69 o
   3   1  10     2803.24     2850.60     55.84 o
   4   1  10      404.92      364.79     27.66 o
   5   1  10      702.46      783.04     33.47 o
   6   1  10       22.97       21.68     16.07 o
   7   1  10      163.58      188.31     25.78 o
   8   1  10      131.40      147.30     22.77 o
   9   1  10     3104.91     2974.25     65.53 o
  10   1  10      399.47      426.56     52.96 o
  11   1  10      878.35      931.75     42.90 o
  12   1  10       13.83       40.86     19.69 o
  13   1  10       38.99        6.74     24.05 o
 -15   2  10       45.90       21.64     62.33 o
 -14   2  10       34.43       14.22     47.25 o
 -13   2  10        0.59        4.69     46.64 o
 -12   2  10      790.07      749.51     36.00 o
 -11   2  10      267.89      239.52     31.25 o
 -10   2  10     1803.90     1725.02     49.72 o
  -9   2  10        0.27       21.79     21.79 o
  -8   2  10      360.81      381.77     22.31 o
  -7   2  10      149.96      166.04     19.21 o
  -6   2  10     3240.68     3224.14     55.00 o
  -5   2  10        8.99        6.05      9.48 o
  -4   2  10     1841.78     1796.80     30.59 o
  -3   2  10       42.54       50.53     13.50 o
  -2   2  10      116.79       91.04     13.42 o
  -1   2  10       12.22        2.75      6.97 o
   0   2  10      184.33      216.34     10.72 o
   1   2  10        1.26        6.23     10.88 o
   2   2  10     5830.72     5457.43     80.08 o
   3   2  10       44.02        0.50     15.42 o
   4   2  10     1422.56     1374.94     39.14 o
   5   2  10      304.61      372.63     28.59 o
   6   2  10      148.95      167.81     23.17 o
   7   2  10        2.20       15.19     15.19 o
   8   2  10      607.04      658.19     27.41 o
   9   2  10      261.25      214.22     19.80 o
  10   2  10     2469.51     2365.83     50.58 o
  11   2  10        1.33       13.33     27.35 o
  12   2  10      291.00      323.35     47.95 o
  13   2  10       87.10       47.58     30.30 o
 -14   3  10       63.40       79.33     50.71 o
 -13   3  10      917.11      896.99     55.36 o
 -12   3  10       71.53      104.99     19.80 o
 -11   3  10     1260.94     1199.34     47.05 o
 -10   3  10       76.98       77.31     18.22 o
  -9   3  10     2432.67     2280.11     56.20 o
  -8   3  10        0.92        6.57     10.81 o
  -7   3  10      154.99      137.67     13.14 o
  -6   3  10       31.79       33.64      9.85 o
  -5   3  10     1488.80     1467.01     28.45 o
  -4   3  10      580.19      557.62     19.75 o
  -3   3  10      900.36      963.36     28.32 o
  -2   3  10       74.45       45.56     12.83 o
  -1   3  10      181.59      193.44     15.59 o
   0   3  10      357.78      324.30     23.56 o
   1   3  10     1259.34     1190.06     30.82 o
   2   3  10       21.32        6.22      8.31 o
   3   3  10     2498.54     2445.65     41.68 o
   4   3  10      236.54      247.78     15.11 o
   5   3  10      229.82      255.95     15.52 o
   6   3  10      259.26      248.04     15.99 o
   7   3  10       66.11       41.42     11.77 o
   8   3  10      251.88      269.18     23.60 o
   9   3  10     1060.03     1053.93     57.21 o
  10   3  10       25.75        5.62     13.32 o
  11   3  10      937.53      914.69     54.06 o
  12   3  10        0.93        5.15     13.95 o
  13   3  10       69.58       49.39     41.41 o
 -13   4  10      154.47      153.54     22.76 o
 -12   4  10      665.29      629.77     33.15 o
 -11   4  10        1.51       26.09     15.41 o
 -10   4  10      210.52      222.34     23.71 o
  -9   4  10       13.83       14.02     30.52 o
  -8   4  10        1.44        6.17     14.58 o
  -7   4  10      104.88      121.88     22.53 o
  -6   4  10      396.73      432.31     29.17 o
  -5   4  10      179.77      199.74     18.30 o
  -4   4  10     3450.93     3470.76     55.84 o
  -3   4  10       10.93        1.02     12.40 o
  -2   4  10      915.93      970.11     27.69 o
  -1   4  10      446.56      513.53     23.74 o
   0   4  10      274.95      276.43     17.31 o
   1   4  10       37.44       48.77      9.25 o
   2   4  10     3428.00     3243.14     49.79 o
   3   4  10      899.21      886.82     24.09 o
   4   4  10     1341.44     1265.75     28.93 o
   5   4  10        2.17        5.61     11.30 o
   6   4  10      305.30      330.28     17.54 o
   7   4  10       56.90       41.07     12.13 o
   8   4  10      775.50      761.90     28.06 o
   9   4  10       61.34       55.09     15.31 o
  10   4  10      787.97      790.83     32.94 o
  11   4  10       13.19       15.00     27.52 o
  12   4  10       14.54       20.77     43.07 o
 -12   5  10        8.06        8.30     15.63 o
 -11   5  10     1261.74     1144.80    114.00 o
 -10   5  10        0.08        1.87     21.59 o
  -9   5  10      486.62      424.13     36.43 o
  -8   5  10       22.77       27.44     22.77 o
  -7   5  10       63.13       22.79     20.20 o
  -6   5  10      135.89      158.23     22.06 o
  -5   5  10     1999.11     1859.56     51.05 o
  -4   5  10      347.78      370.42     27.86 o
  -3   5  10     2334.66     2266.87     44.58 o
  -2   5  10       42.43       70.61     12.65 o
  -1   5  10      778.72      825.33     26.34 o
   0   5  10        2.19        6.87     17.03 o
   1   5  10      487.92      554.85     24.44 o
   2   5  10      164.04      195.08     21.40 o
   3   5  10     1663.25     1605.02     35.59 o
   4   5  10       87.08      104.88     12.82 o
   5   5  10     1113.51     1048.28     29.20 o
   6   5  10        0.25        5.50     10.79 o
   7   5  10      785.63      779.88     27.93 o
   8   5  10       10.50        8.68     12.31 o
   9   5  10      361.80      386.61     23.19 o
  10   5  10      148.99      132.05     26.27 o
  11   5  10      723.12      734.01     75.88 o
 -11   6  10      221.75      190.78     82.03 o
 -10   6  10      548.01      478.20     55.07 o
  -9   6  10       20.11       28.94     30.49 o
  -8   6  10       13.94        3.19     56.67 o
  -7   6  10        2.80       21.55     17.17 o
  -6   6  10      318.11      356.21     25.31 o
  -5   6  10        9.60        2.85     14.92 o
  -4   6  10      635.02      650.52     30.73 o
  -3   6  10      103.42      121.53     14.71 o
  -2   6  10      240.20      257.21     18.59 o
  -1   6  10       67.60       56.71     14.21 o
   0   6  10        1.54        0.91     14.64 o
   1   6  10        4.00        8.33     11.98 o
   2   6  10      251.88      268.32     19.37 o
   3   6  10       36.60       62.00     30.15 o
   4   6  10      435.90      413.81     30.97 o
   5   6  10        9.80       22.50     22.61 o
   6   6  10       89.75      117.61     15.93 o
   7   6  10       68.54       72.17     25.96 o
   8   6  10      357.92      411.99     24.82 o
   9   6  10       38.01       35.99     15.22 o
  10   6  10      653.41      625.73     30.83 o
  -9   7  10      487.28      540.65     59.51 o
  -8   7  10      119.34       98.98     38.07 o
  -7   7  10       18.97       40.68     31.67 o
  -6   7  10      140.26      126.06     36.36 o
  -5   7  10      671.31      672.78     29.64 o
  -4   7  10      810.90      821.95     60.73 o
  -3   7  10      637.30      591.22     37.79 o
  -2   7  10       29.40       16.40     12.50 o
  -1   7  10      196.72      252.83     19.81 o
   0   7  10       33.87       27.74     13.98 o
   1   7  10      116.05      129.29     18.50 o
   2   7  10       10.30        2.58     13.96 o
   3   7  10      825.84      770.23     37.22 o
   4   7  10        0.34        6.55     15.50 o
   5   7  10      354.10      384.55     42.95 o
   6   7  10       52.44       29.26     17.83 o
   7   7  10       57.24       61.96     20.62 o
   8   7  10      423.76      465.19     35.06 o
  -7   8  10       29.56        0.04     31.61 o
  -6   8  10       43.98       17.93     30.98 o
  -5   8  10        5.85        1.75     29.21 o
  -4   8  10      859.03      772.20     61.48 o
  -3   8  10       14.97       55.55     19.17 o
  -2   8  10      945.39      846.74     58.14 o
  -1   8  10      102.69       96.64     15.80 o
   0   8  10      141.80      143.97     24.47 o
   1   8  10       16.06       27.08     14.71 o
   2   8  10      573.55      576.66     30.27 o
   3   8  10      152.25      146.99     30.48 o
   4   8  10      925.48      889.67     42.43 o
   5   8  10       51.69       68.87     26.42 o
 -15   0  11      685.16      672.34    110.81 o
 -13   0  11     2875.27     3001.63    168.24 o
 -11   0  11      462.73      384.48     85.15 o
  -9   0  11     1087.47     1055.10     57.93 o
  -7   0  11     2700.18     2858.06     75.36 o
  -5   0  11     3748.27     3681.73     99.44 o
  -3   0  11       17.09       37.37     18.81 o
  -1   0  11     2510.98     2563.91     66.36 o
   1   0  11     7926.91     7488.11    143.23 o
   3   0  11     2629.88     2588.00     67.80 o
   5   0  11      201.57      212.84     34.96 o
   7   0  11     2802.08     2744.66     94.88 o
   9   0  11     2950.98     2975.70    105.51 o
  11   0  11       21.10        9.33     83.32 o
  13   0  11       31.19       51.33     34.24 o
 -14   1  11      753.16      631.03     71.41 o
 -13   1  11      172.24      167.51     53.26 o
 -12   1  11     1132.01     1235.35     81.28 o
 -11   1  11        0.26       24.06     52.14 o
 -10   1  11        1.43       25.87     25.87 o
  -9   1  11      345.45      344.57     25.07 o
  -8   1  11     1136.03     1187.86     43.67 o
  -7   1  11      519.37      482.80     23.45 o
  -6   1  11     2330.67     2297.37     46.49 o
  -5   1  11      888.54      907.98     29.24 o
  -4   1  11      866.57      853.35     35.01 o
  -3   1  11      279.74      255.71     15.17 o
  -2   1  11        5.94        9.56     18.88 o
  -1   1  11       39.75       56.90     13.70 o
   0   1  11     2578.52     2435.97     45.54 o
   1   1  11      205.36      213.40     17.77 o
   2   1  11     4207.51     4099.89     64.23 o
   3   1  11     2339.51     2204.41     50.25 o
   4   1  11      149.86      145.82     20.56 o
   5   1  11        0.18        0.78     17.48 o
   6   1  11      538.26      571.02     30.35 o
   7   1  11        0.68       18.09     18.09 o
   8   1  11     1532.74     1506.15     57.85 o
   9   1  11        8.52        8.18     16.75 o
  10   1  11      316.04      356.50     28.37 o
  11   1  11        4.22       20.62     20.16 o
  12   1  11       32.62       45.93     22.13 o
  13   1  11        0.00       31.57     32.80 o
 -14   2  11       81.20       74.96     53.48 o
 -13   2  11     1736.41     1676.63     90.80 o
 -12   2  11      440.34      389.26     60.07 o
 -11   2  11      580.27      587.10     32.67 o
 -10   2  11      259.83      288.33     24.25 o
  -9   2  11        5.31        1.84     12.79 o
  -8   2  11      191.49      189.27     30.30 o
  -7   2  11     1028.82      948.40     34.63 o
  -6   2  11      199.24      171.52     20.29 o
  -5   2  11     2985.82     3009.44     47.94 o
  -4   2  11       14.93        1.62     10.01 o
  -3   2  11      157.53      160.35     13.71 o
  -2   2  11       63.19       43.54     13.74 o
  -1   2  11      824.10      798.19     18.26 o
   0   2  11      103.36       93.40      9.87 o
   1   2  11     1853.55     1797.81     36.02 o
   2   2  11        0.85       12.13     12.13 o
   3   2  11      270.20      324.24     22.27 o
   4   2  11      103.19       99.79     19.79 o
   5   2  11      141.96      157.93     20.19 o
   6   2  11      258.19      252.45     25.56 o
   7   2  11     2417.06     2218.18     60.54 o
   8   2  11        3.89       12.53     12.53 o
   9   2  11     1121.24     1054.24     46.71 o
  10   2  11        4.36        8.64     12.56 o
  11   2  11       51.79       42.21     17.51 o
  12   2  11      154.28      159.52     28.25 o
  13   2  11       64.03       39.40     20.24 o
 -14   3  11       58.91       97.53     52.77 o
 -13   3  11      435.71      461.82     62.69 o
 -12   3  11      980.19      999.12     40.72 o
 -11   3  11      104.74      115.82     19.57 o
 -10   3  11        9.88        1.43     13.77 o
  -9   3  11       36.02       28.92     17.46 o
  -8   3  11     1034.43     1035.29     33.41 o
  -7   3  11      235.85      223.41     17.93 o
  -6   3  11     5042.11     5141.98     85.45 o
  -5   3  11        9.57       11.42     11.14 o
  -4   3  11      956.24      959.74     28.52 o
  -3   3  11        2.98       13.38     13.38 o
  -2   3  11       24.65        5.03     12.41 o
  -1   3  11      128.46      142.30     15.99 o
   0   3  11     3439.35     3392.65     46.41 o
   1   3  11       21.79        8.53      8.10 o
   2   3  11     1154.12     1087.36     24.37 o
   3   3  11       21.47        8.86      9.05 o
   4   3  11      168.88      206.32     17.20 o
   5   3  11        1.23        3.72     13.65 o
   6   3  11     1298.43     1389.58     32.06 o
   7   3  11      324.79      299.41     17.87 o
   8   3  11     2000.12     1977.62     52.07 o
   9   3  11      294.28      271.80     19.66 o
  10   3  11      237.36      227.92     34.23 o
  11   3  11       38.98       32.78     39.35 o
  12   3  11      156.06      116.50     30.29 o
 -13   4  11      319.55      319.55     28.08 o
 -12   4  11      101.77       90.03     19.92 o
 -11   4  11      717.55      641.06     47.37 o
 -10   4  11       28.04       36.90     15.23 o
  -9   4  11       53.29       68.65     22.02 o
  -8   4  11       42.51       29.70     21.95 o
  -7   4  11     2199.16     2177.67     53.52 o
  -6   4  11        3.22        3.10     18.07 o
  -5   4  11     1045.35     1011.93     32.67 o
  -4   4  11      633.99      640.59     26.90 o
  -3   4  11        4.45       13.52     13.10 o
  -2   4  11      220.01      214.96     18.65 o
  -1   4  11      209.95      219.64     18.79 o
   0   4  11      194.74      212.80     20.22 o
   1   4  11     4842.85     4669.50     64.11 o
   2   4  11      287.51      310.31     15.34 o
   3   4  11     1202.60     1117.40     27.14 o
   4   4  11      664.16      655.21     23.36 o
   5   4  11      267.97      259.35     16.22 o
   6   4  11      349.24      344.99     18.61 o
   7   4  11      311.62      338.69     19.00 o
   8   4  11       32.96       31.13     16.10 o
   9   4  11     1138.29     1071.13     42.85 o
  10   4  11      167.96      177.62     22.78 o
  11   4  11      137.46      159.23     47.04 o
 -12   5  11       69.51       83.17     18.53 o
 -11   5  11      100.78      120.08     19.06 o
 -10   5  11       49.22       77.82     15.61 o
  -9   5  11        0.37       20.00     11.74 o
  -8   5  11      137.07      139.15     33.64 o
  -7   5  11      147.45      144.82     23.55 o
  -6   5  11     1339.55     1402.06     46.63 o
  -5   5  11        0.77        2.73     16.42 o
  -4   5  11       35.84       45.96     18.19 o
  -3   5  11      652.33      659.52     36.84 o
  -2   5  11      424.84      483.59     22.64 o
  -1   5  11      535.50      587.55     24.58 o
   0   5  11      792.18      792.96     40.79 o
   1   5  11      137.27      157.97     16.99 o
   2   5  11      720.81      754.56     29.06 o
   3   5  11       43.64       62.78     11.84 o
   4   5  11        1.79        8.43     10.20 o
   5   5  11       21.52       25.14     10.93 o
   6   5  11      257.57      269.86     19.60 o
   7   5  11        0.09        4.53     12.20 o
   8   5  11     1204.66     1125.30     36.36 o
   9   5  11       85.95       62.01     15.63 o
  10   5  11       13.26        0.75     19.21 o
 -11   6  11      475.13      430.36     67.69 o
 -10   6  11       49.89       21.25     32.61 o
  -9   6  11       56.96       48.82     32.97 o
  -8   6  11       48.76       49.86     35.17 o
  -7   6  11      229.81      266.34     28.25 o
  -6   6  11        8.62       24.67     19.23 o
  -5   6  11      511.54      498.55     37.21 o
  -4   6  11       47.41       55.12     17.66 o
  -3   6  11      291.58      302.67     29.00 o
  -2   6  11      269.23      265.73     28.07 o
  -1   6  11      592.54      549.86     31.08 o
   0   6  11      383.55      394.15     27.74 o
   1   6  11     1614.58     1685.23     79.81 o
   2   6  11       15.58       50.13     17.00 o
   3   6  11      243.21      273.24     27.53 o
   4   6  11        2.03        4.91     15.81 o
   5   6  11      369.91      371.18     30.98 o
   6   6  11      131.24      135.35     17.07 o
   7   6  11      669.33      672.67     29.56 o
   8   6  11      163.41      149.99     18.91 o
   9   6  11      343.93      355.96     35.53 o
  -9   7  11        0.42       27.05     27.05 o
  -8   7  11       46.36       68.08     35.57 o
  -7   7  11      226.31      243.65     46.27 o
  -6   7  11      644.03      587.30     55.39 o
  -5   7  11       26.46       61.71     33.78 o
  -4   7  11      583.47      602.20     31.64 o
  -3   7  11       12.37       25.20     12.62 o
  -2   7  11      630.43      592.57     29.31 o
  -1   7  11        2.75        1.94     14.17 o
   0   7  11      862.06      847.82     33.58 o
   1   7  11        0.06        0.80     16.91 o
   2   7  11       87.14      116.27     21.90 o
   3   7  11        5.32        0.08     17.07 o
   4   7  11       69.02       62.54     20.81 o
   5   7  11      103.17      112.91     23.10 o
   6   7  11      670.78      596.48     39.90 o
   7   7  11      916.35      866.87     44.61 o
  -6   8  11       18.98       54.52     38.25 o
  -5   8  11      239.95      209.81     38.02 o
  -4   8  11       83.09       65.08     19.27 o
  -3   8  11        4.49       66.82     30.13 o
  -2   8  11        7.97       28.38     20.66 o
  -1   8  11      298.82      309.08     26.11 o
   0   8  11        2.64        0.11     20.07 o
   1   8  11      369.15      403.83     41.33 o
   2   8  11        4.19        4.46     23.92 o
   3   8  11       45.18       60.27     20.24 o
   4   8  11      157.99      138.22     24.15 o
 -14   0  12      773.24      800.21    111.12 o
 -12   0  12       15.37       83.43     74.61 o
 -10   0  12      632.09      649.75     95.71 o
  -8   0  12      341.44      319.81     30.74 o
  -6   0  12      107.26      110.22     40.68 o
  -4   0  12      255.95      357.53     31.02 o
  -2   0  12     2582.19     2398.90    106.28 o
   0   0  12     4333.85     4240.16     95.92 o
   2   0  12     2199.24     2234.86     64.55 o
   4   0  12       40.86       60.14     22.25 o
   6   0  12      847.01      900.03     56.33 o
   8   0  12       24.02       30.06     25.35 o
  10   0  12      843.11      864.41     80.02 o
  12   0  12       99.68       74.70     71.49 o
 -14   1  12       24.92       14.90     54.44 o
 -13   1  12      118.26       53.33     53.82 o
 -12   1  12       31.44       24.28     48.38 o
 -11   1  12        6.84       46.36     46.36 o
 -10   1  12       90.74       82.33     51.06 o
  -9   1  12      299.43      357.31     37.27 o
  -8   1  12        0.40       15.35     15.35 o
  -7   1  12     1258.99     1207.95     39.59 o
  -6   1  12       58.20       75.77     15.57 o
  -5   1  12       96.46       82.48     15.75 o
  -4   1  12       40.94       31.57     14.12 o
  -3   1  12     2117.13     2029.24     43.08 o
  -2   1  12       45.90       30.56     14.40 o
  -1   1  12     2816.46     2773.28     50.94 o
   0   1  12       45.87       41.05     15.11 o
   1   1  12      699.19      720.92     27.39 o
   2   1  12     1775.32     1757.37     40.04 o
   3   1  12       48.03       41.37     15.35 o
   4   1  12      163.44      183.92     21.02 o
   5   1  12      454.77      487.42     35.53 o
   6   1  12        0.13        9.70     16.01 o
   7   1  12      658.87      731.63     74.58 o
   8   1  12       59.63       66.71     21.77 o
   9   1  12      212.65      180.67     35.85 o
  10   1  12       81.75       55.64     19.58 o
  11   1  12      173.25      189.56     28.57 o
  12   1  12       21.40        2.49     23.33 o
 -14   2  12      514.11      521.14     69.47 o
 -13   2  12       14.73       52.65     52.64 o
 -12   2  12       68.95       70.35     49.71 o
 -11   2  12       11.11       44.42     49.87 o
 -10   2  12      898.10      845.80     36.80 o
  -9   2  12      339.89      437.28     40.62 o
  -8   2  12     3145.22     3051.45     74.27 o
  -7   2  12       78.91       70.51     22.04 o
  -6   2  12      670.58      727.60     31.10 o
  -5   2  12       13.75        3.31     18.71 o
  -4   2  12      179.21      163.91     14.37 o
  -3   2  12      282.49      265.88     19.44 o
  -2   2  12       48.14       83.37     15.67 o
  -1   2  12      460.42      484.59     21.38 o
   0   2  12      137.19      140.68     10.87 o
   1   2  12      385.86      448.43     21.58 o
   2   2  12      589.74      636.80     24.16 o
   3   2  12      636.97      640.53     24.32 o
   4   2  12     2300.70     2262.25     52.63 o
   5   2  12      127.71      127.44     19.58 o
   6   2  12      776.40      767.91     33.44 o
   7   2  12       74.13       56.95     21.58 o
   8   2  12      445.61      430.01     27.88 o
   9   2  12       17.46       17.36     13.50 o
  10   2  12      141.18      115.44     15.98 o
  11   2  12       31.08       18.53     17.59 o
  12   2  12      991.24      917.77     38.68 o
 -13   3  12        1.18       28.12     47.05 o
 -12   3  12      396.68      314.66     58.90 o
 -11   3  12      446.36      416.94     28.56 o
 -10   3  12        0.44        3.27     13.34 o
  -9   3  12     1729.80     1690.93     55.33 o
  -8   3  12      238.25      264.72     29.69 o
  -7   3  12     1837.37     1820.84     55.89 o
  -6   3  12        1.73       19.33     19.89 o
  -5   3  12      134.75      136.20     26.47 o
  -4   3  12      225.41      264.41     21.27 o
  -3   3  12      281.61      354.91     22.83 o
  -2   3  12      445.16      471.25     26.46 o
  -1   3  12      138.18      147.13     16.42 o
   0   3  12      258.79      253.06     12.82 o
   1   3  12      335.65      362.62     14.91 o
   2   3  12       13.12        3.48     10.27 o
   3   3  12      946.57      958.33     23.76 o
   4   3  12      110.25      106.94     13.16 o
   5   3  12      519.94      574.50     21.89 o
   6   3  12       23.31       14.37     13.53 o
   7   3  12      723.13      672.22     36.25 o
   8   3  12       29.85       21.17     18.35 o
   9   3  12       28.29        9.78     12.82 o
  10   3  12       44.48       33.05     17.60 o
  11   3  12       20.85       15.36     22.85 o
 -12   4  12       31.35        0.94     16.66 o
 -11   4  12       65.67       59.01     17.38 o
 -10   4  12      377.59      348.05     25.10 o
  -9   4  12        0.87       16.46     15.50 o
  -8   4  12      666.77      726.57     39.45 o
  -7   4  12       35.04       28.63     20.55 o
  -6   4  12       43.96       31.18     20.50 o
  -5   4  12      685.39      655.81     28.99 o
  -4   4  12      369.13      401.85     33.09 o
  -3   4  12      375.59      341.10     22.22 o
  -2   4  12     1630.88     1600.64     46.74 o
  -1   4  12      217.40      223.19     19.30 o
   0   4  12      520.07      562.47     26.17 o
   1   4  12       81.54       67.54     12.42 o
   2   4  12      101.06      101.16     11.31 o
   3   4  12       25.82       18.84     17.55 o
   4   4  12     1506.02     1530.13     33.51 o
   5   4  12       35.69       31.38     10.95 o
   6   4  12     1806.23     1779.59     38.24 o
   7   4  12      861.15      790.83     26.64 o
   8   4  12       23.78        1.62     15.52 o
   9   4  12      349.87      319.21     21.84 o
  10   4  12      378.83      401.06     54.03 o
  11   4  12      138.34       77.66     49.98 o
 -11   5  12      254.85      234.79     22.51 o
 -10   5  12       89.32       91.41     20.44 o
  -9   5  12      251.67      275.32     20.81 o
  -8   5  12      294.75      305.92     29.99 o
  -7   5  12      164.32      177.86     31.37 o
  -6   5  12       27.71       27.51     22.57 o
  -5   5  12       20.63       39.78     19.63 o
  -4   5  12      517.12      558.79     42.71 o
  -3   5  12      507.36      494.69     40.86 o
  -2   5  12        4.95       25.76     13.73 o
  -1   5  12     4934.54     4724.89     78.80 o
   0   5  12      170.13      250.44     19.60 o
   1   5  12      669.14      672.73     28.25 o
   2   5  12      298.12      326.94     22.35 o
   3   5  12      210.76      192.00     14.53 o
   4   5  12      402.87      416.70     20.67 o
   5   5  12      342.05      369.45     22.92 o
   6   5  12       27.23       16.17     12.27 o
   7   5  12      387.64      438.68     32.53 o
   8   5  12       90.33       91.82     17.72 o
   9   5  12      160.93      164.46     24.86 o
 -10   6  12       87.48       66.30     36.91 o
  -9   6  12       15.68       16.22     38.88 o
  -8   6  12      460.48      477.05     42.64 o
  -7   6  12        9.53       47.74     19.04 o
  -6   6  12       77.68       84.74     22.09 o
  -5   6  12       26.76       35.00     17.12 o
  -4   6  12     1528.91     1401.35     62.93 o
  -3   6  12       46.12       48.39     18.21 o
  -2   6  12      988.01     1050.74     40.41 o
  -1   6  12      234.19      259.66     25.15 o
   0   6  12      185.14      227.11     34.06 o
   1   6  12       93.40      146.92     21.59 o
   2   6  12        5.91       15.97     17.40 o
   3   6  12      305.67      320.97     29.29 o
   4   6  12      154.07      138.07     23.47 o
   5   6  12      106.42      115.08     25.26 o
   6   6  12      543.47      554.84     27.55 o
   7   6  12       62.76       77.27     18.50 o
   8   6  12       12.37       36.99     15.00 o
  -8   7  12        0.67       15.74     27.59 o
  -7   7  12      289.92      309.59     84.82 o
  -6   7  12       22.26       60.64     25.67 o
  -5   7  12        1.00       11.03     21.69 o
  -4   7  12      658.67      645.64     36.82 o
  -3   7  12      963.24      910.81     37.36 o
  -2   7  12       28.38       32.97     17.52 o
  -1   7  12      567.48      628.96     36.05 o
   0   7  12       25.94       23.09     23.16 o
   1   7  12       71.01       98.70     21.52 o
   2   7  12       83.03      112.03     22.89 o
   3   7  12      336.95      397.94     33.09 o
   4   7  12      316.81      332.26     31.43 o
   5   7  12      679.89      672.95     41.00 o
   6   7  12       29.13       50.79     20.91 o
  -4   8  12      220.47      202.07     50.79 o
  -3   8  12      119.61      123.88     36.89 o
  -2   8  12      940.08      850.14     39.32 o
  -1   8  12       45.39       88.67     19.30 o
   0   8  12      327.26      404.51     35.62 o
   1   8  12      140.68      147.24     29.17 o
   2   8  12       22.74       54.59     31.54 o
 -13   0  13      664.88      802.94    112.17 o
 -11   0  13      909.96      939.09    110.68 o
  -9   0  13      885.64      753.08    102.10 o
  -7   0  13       86.72       41.07     22.24 o
  -5   0  13     3046.80     2801.78     75.61 o
  -3   0  13     2969.37     3084.01     79.58 o
  -1   0  13       20.13       19.30     20.48 o
   1   0  13     1070.91     1017.25     61.58 o
   3   0  13     2891.95     2795.30     74.26 o
   5   0  13       34.71        1.13     23.07 o
   7   0  13      161.93      217.74     60.68 o
   9   0  13     1031.96     1080.11     98.48 o
  11   0  13      273.48      227.70     82.02 o
 -13   1  13       32.24        6.93     66.34 o
 -12   1  13     1106.47     1152.36     83.14 o
 -11   1  13      137.65       68.69     59.51 o
 -10   1  13      299.13      438.42     62.46 o
  -9   1  13        0.65       32.09     35.76 o
  -8   1  13       32.81       38.17     18.24 o
  -7   1  13       65.67       22.16     18.98 o
  -6   1  13     1315.56     1286.53     40.43 o
  -5   1  13     1144.53     1075.81     32.76 o
  -4   1  13     1686.38     1683.85     39.98 o
  -3   1  13      553.62      628.39     26.12 o
  -2   1  13      360.34      384.24     22.13 o
  -1   1  13      144.57      129.29     16.75 o
   0   1  13     2152.93     2010.12     43.66 o
   1   1  13      194.38      180.06     18.37 o
   2   1  13     2999.51     2897.68     55.24 o
   3   1  13        9.38        5.30     13.39 o
   4   1  13     1015.25      989.93     31.53 o
   5   1  13      404.10      421.60     26.10 o
   6   1  13       82.14       93.18     23.86 o
   7   1  13      114.86      117.39     24.94 o
   8   1  13     1856.32     1880.20     74.77 o
   9   1  13       13.46       31.71     19.03 o
  10   1  13      849.96      845.03     50.92 o
  11   1  13        0.28        0.77     31.26 o
 -13   2  13      429.70      547.75     69.16 o
 -12   2  13      277.13      216.04     79.10 o
 -11   2  13     1969.73     2011.93     97.44 o
 -10   2  13      133.60      144.35     39.19 o
  -9   2  13      374.24      394.10     34.14 o
  -8   2  13       15.61        4.68     20.32 o
  -7   2  13      449.02      444.36     28.38 o
  -6   2  13       17.76        5.55     16.91 o
  -5   2  13     1474.02     1494.53     42.46 o
  -4   2  13        1.64       13.31     13.31 o
  -3   2  13      442.90      572.00     21.35 o
  -2   2  13        3.75       11.78     12.87 o
  -1   2  13      704.43      707.73     26.59 o
   0   2  13      249.98      265.90     19.38 o
   1   2  13     1140.17     1152.82     30.79 o
   2   2  13      213.57      217.68     17.42 o
   3   2  13      163.33      164.32     16.60 o
   4   2  13      456.41      486.77     24.94 o
   5   2  13       46.89       55.19     18.55 o
   6   2  13        1.58        0.66     17.29 o
   7   2  13      495.58      504.82     36.16 o
   8   2  13       33.70       36.94     14.14 o
   9   2  13     1764.23     1681.65     43.09 o
  10   2  13        2.71        0.97     18.85 o
  11   2  13      267.63      222.38     49.88 o
 -12   3  13      418.27      447.47    113.61 o
 -11   3  13       21.80       19.21     30.76 o
 -10   3  13      542.72      572.83     46.74 o
  -9   3  13       46.90       61.71     24.51 o
  -8   3  13        5.74       16.80     20.56 o
  -7   3  13       19.13        7.26     20.14 o
  -6   3  13     2280.12     2335.00     54.23 o
  -5   3  13      292.70      276.70     23.18 o
  -4   3  13     1231.59     1325.72     40.05 o
  -3   3  13        2.29        0.30     15.20 o
  -2   3  13      319.86      333.60     22.98 o
  -1   3  13      285.92      271.74     21.59 o
   0   3  13      111.86       90.06     16.89 o
   1   3  13      306.80      334.58     17.06 o
   2   3  13     3615.85     3669.99     52.12 o
   3   3  13       33.62       33.43     10.40 o
   4   3  13     1500.31     1491.88     33.98 o
   5   3  13      579.04      581.27     34.68 o
   6   3  13      165.52      144.03     26.47 o
   7   3  13       27.87       10.13     11.30 o
   8   3  13     1222.10     1191.38     32.77 o
   9   3  13       56.93       50.79     14.02 o
  10   3  13      968.95      953.32     41.44 o
 -12   4  13      254.17      238.65     38.80 o
 -11   4  13      489.60      463.05     30.19 o
 -10   4  13      145.70      168.67     39.43 o
  -9   4  13      609.10      673.33     47.72 o
  -8   4  13       31.82       52.26     22.55 o
  -7   4  13       93.06       70.27     22.99 o
  -6   4  13      256.51      228.31     32.65 o
  -5   4  13     1666.12     1563.57     42.80 o
  -4   4  13      922.23      868.07     33.05 o
  -3   4  13      930.72      908.02     48.33 o
  -2   4  13        0.86        7.21     14.44 o
  -1   4  13       54.27       91.40     17.01 o
   0   4  13      773.02      834.71     31.47 o
   1   4  13      825.29      864.34     31.66 o
   2   4  13        8.87       19.04      9.42 o
   3   4  13     1579.72     1697.28     42.63 o
   4   4  13       83.33       89.85     22.96 o
   5   4  13      521.25      576.87     29.87 o
   6   4  13       12.23       28.48     12.16 o
   7   4  13      228.99      245.60     18.61 o
   8   4  13        3.92        0.89     12.98 o
   9   4  13      161.21      167.82     20.11 o
  10   4  13       39.71       18.66     21.40 o
 -10   5  13      265.40      263.72     22.62 o
  -9   5  13       68.50       66.53     27.30 o
  -8   5  13       45.06       46.16     22.65 o
  -7   5  13        7.98       25.59     21.06 o
  -6   5  13      427.71      435.83     32.32 o
  -5   5  13      116.57      113.00     22.76 o
  -4   5  13     1723.38     1722.59     66.98 o
  -3   5  13        1.56        5.64     17.64 o
  -2   5  13        4.52       11.94     18.43 o
  -1   5  13      404.86      444.18     24.43 o
   0   5  13      264.91      298.08     21.45 o
   1   5  13       25.46       62.98     16.01 o
   2   5  13     1928.15     1909.50     66.81 o
   3   5  13        2.67        4.62     13.92 o
   4   5  13      754.68      787.90     27.44 o
   5   5  13        0.26        4.01     13.98 o
   6   5  13       34.08       39.20     14.07 o
   7   5  13       67.09       49.88     14.72 o
   8   5  13      166.75      201.50     37.21 o
  -9   6  13      316.18      346.46     52.93 o
  -8   6  13        5.95       30.92     23.81 o
  -7   6  13        7.46       21.30     21.45 o
  -6   6  13      179.83      201.06     26.78 o
  -5   6  13      235.83      305.34     27.29 o
  -4   6  13       81.01       70.05     20.63 o
  -3   6  13     1490.11     1396.42     47.07 o
  -2   6  13        3.29       17.35     17.94 o
  -1   6  13       90.24      123.87     21.01 o
   0   6  13       29.13       36.97     18.99 o
   1   6  13      200.37      188.08     24.95 o
   2   6  13       72.30       81.56     27.10 o
   3   6  13      312.72      352.79     32.05 o
   4   6  13      186.04      191.56     26.16 o
   5   6  13      204.59      174.81     26.33 o
   6   6  13       73.29       77.90     16.18 o
   7   6  13       35.53       20.56     14.80 o
  -6   7  13      347.51      364.42     40.28 o
  -5   7  13      215.02      229.61     23.37 o
  -4   7  13      590.42      627.51     33.79 o
  -3   7  13       21.36       25.19     16.44 o
  -2   7  13      891.44      884.01     41.92 o
  -1   7  13       93.11       89.57     21.47 o
   0   7  13       74.59      110.12     24.78 o
   1   7  13       63.82       79.93     21.49 o
   2   7  13      453.73      535.49     37.73 o
   3   7  13      136.13      128.35     24.75 o
   4   7  13      241.66      243.73     29.44 o
 -12   0  14      418.90      566.52    102.08 o
 -10   0  14      260.29      383.85     90.18 o
  -8   0  14     1240.62     1084.23    105.97 o
  -6   0  14     1522.57     1504.38     56.59 o
  -4   0  14        2.00       11.61     19.11 o
  -2   0  14      922.37      975.92     45.09 o
   0   0  14     4968.90     4787.00    137.39 o
   2   0  14     1520.52     1393.84     57.90 o
   4   0  14      226.44      181.58     27.66 o
   6   0  14      607.18      524.07     47.12 o
   8   0  14     1755.37     1824.39     69.24 o
  10   0  14        0.57       21.63     38.67 o
 -12   1  14        4.43       40.89     53.02 o
 -11   1  14      311.50      297.53     62.14 o
 -10   1  14       24.94       95.72     54.37 o
  -9   1  14        8.17       29.89     37.69 o
  -8   1  14       15.86       19.33     18.26 o
  -7   1  14      673.05      728.36     34.06 o
  -6   1  14        3.34        0.68     17.79 o
  -5   1  14      707.10      760.71     33.08 o
  -4   1  14       49.12       30.06     14.51 o
  -3   1  14      168.78      138.42     20.71 o
  -2   1  14      159.56      150.55     21.51 o
  -1   1  14     1433.99     1412.56     36.63 o
   0   1  14       18.37       11.85     13.92 o
   1   1  14     2770.88     2569.60     51.03 o
   2   1  14      786.85      734.97     28.61 o
   3   1  14       10.37        5.43     13.84 o
   4   1  14      605.10      632.32     27.90 o
   5   1  14        2.78       13.77     13.77 o
   6   1  14       39.58       43.66     17.56 o
   7   1  14     1202.63     1166.11     42.12 o
   8   1  14       32.41       69.55     23.81 o
   9   1  14      802.15      876.53     41.13 o
  10   1  14        0.78        6.89     19.65 o
 -12   2  14      335.44      416.84     69.06 o
 -11   2  14        7.72       43.35     50.05 o
 -10   2  14        6.77       23.45     51.70 o
  -9   2  14        0.09       21.33     21.33 o
  -8   2  14     1439.16     1532.62     46.83 o
  -7   2  14      138.47      158.12     22.64 o
  -6   2  14     2708.34     2640.38     59.70 o
  -5   2  14       41.58       64.33     18.53 o
  -4   2  14      542.19      577.40     30.55 o
  -3   2  14        4.19        1.38     15.46 o
  -2   2  14      356.73      377.44     24.66 o
  -1   2  14        0.09        3.53     13.20 o
   0   2  14      770.26      816.83     29.02 o
   1   2  14       12.55       19.58     12.96 o
   2   2  14     1356.90     1383.77     34.01 o
   3   2  14        8.50       13.12     13.12 o
   4   2  14       70.09       85.91     17.42 o
   5   2  14      142.89      164.96     22.72 o
   6   2  14     1527.77     1403.94     44.83 o
   7   2  14      174.25      167.58     20.59 o
   8   2  14     1368.49     1361.58     35.45 o
   9   2  14        0.23        3.58     12.82 o
  10   2  14       30.80       23.66     20.02 o
 -12   3  14       48.72       74.36     56.03 o
 -11   3  14      167.11      155.77     57.03 o
 -10   3  14       42.12       24.96     33.08 o
  -9   3  14      339.15      366.69     38.02 o
  -8   3  14       56.28       56.34     30.67 o
  -7   3  14     1069.73     1053.12     39.47 o
  -6   3  14       16.76       11.04     21.36 o
  -5   3  14      860.39      879.65     35.12 o
  -4   3  14        0.81       15.33     15.33 o
  -3   3  14        2.95        7.04     14.78 o
  -2   3  14       94.62       86.95     18.33 o
  -1   3  14      414.35      483.70     30.93 o
   0   3  14       36.04       23.82     19.39 o
   1   3  14      420.42      468.09     26.98 o
   2   3  14        0.49        3.67      9.72 o
   3   3  14      100.08      101.89     12.37 o
   4   3  14        0.94        5.17      9.58 o
   5   3  14      632.94      661.13     28.11 o
   6   3  14      329.82      317.44     20.60 o
   7   3  14     1289.80     1250.43     33.81 o
   8   3  14      107.99       81.09     15.79 o
   9   3  14      213.41      169.24     36.62 o
  10   3  14       45.32       14.25     47.92 o
 -11   4  14        0.50       28.52     28.52 o
 -10   4  14       92.15       57.03     30.99 o
  -9   4  14       74.30       41.42     24.85 o
  -8   4  14     1145.80     1106.14     48.58 o
  -7   4  14       53.18       28.89     22.99 o
  -6   4  14     1280.42     1347.88     50.87 o
  -5   4  14        8.36        5.37     16.01 o
  -4   4  14       17.78        8.50     15.72 o
  -3   4  14      151.20      150.06     20.04 o
  -2   4  14       12.59       20.62     16.29 o
  -1   4  14      291.03      267.90     22.81 o
   0   4  14     2920.08     2805.63     61.49 o
   1   4  14      278.87      282.09     23.32 o
   2   4  14     1101.81     1134.37     37.32 o
   3   4  14       55.20       58.58     19.69 o
   4   4  14       12.05        0.61     12.41 o
   5   4  14      101.21      115.69     22.71 o
   6   4  14      589.71      602.55     25.77 o
   7   4  14       30.74       23.14     14.68 o
   8   4  14      905.42      904.05     54.88 o
   9   4  14      109.54      140.35     21.55 o
  -9   5  14        2.44        6.51     30.25 o
  -8   5  14        2.50        8.65     21.56 o
  -7   5  14      498.69      487.18     59.35 o
  -6   5  14       18.27        1.89     26.23 o
  -5   5  14      538.36      534.35     46.07 o
  -4   5  14        1.41        0.15     17.75 o
  -3   5  14        1.95       10.18     24.60 o
  -2   5  14      262.07      287.45     28.52 o
  -1   5  14      254.43      202.80     25.86 o
   0   5  14      188.55      172.93     24.71 o
   1   5  14     1145.89     1223.37     43.28 o
   2   5  14        1.54        3.84     13.98 o
   3   5  14      255.08      278.44     22.34 o
   4   5  14      124.23      129.64     19.44 o
   5   5  14       53.83       57.18     14.47 o
   6   5  14       26.33       11.75     14.69 o
   7   5  14      725.16      732.22     32.32 o
  -7   6  14      196.53      185.35     26.30 o
  -6   6  14      764.81      803.35     40.13 o
  -5   6  14        0.36       11.54     19.13 o
  -4   6  14       36.04       29.68     18.95 o
  -3   6  14      407.81      464.03     31.84 o
  -2   6  14      404.14      414.04     31.28 o
  -1   6  14      304.79      319.29     27.92 o
   0   6  14     1527.84     1537.60     51.13 o
   1   6  14        2.72       22.84     18.83 o
   2   6  14       65.28       98.39     24.60 o
   3   6  14       26.85       25.09     20.33 o
   4   6  14       72.02       69.80     22.68 o
   5   6  14        9.24       14.52     20.23 o
  -4   7  14       60.10       97.90     20.69 o
  -3   7  14      125.42      116.06     22.01 o
  -2   7  14       38.88       69.05     30.71 o
  -1   7  14      437.14      463.00     34.20 o
   0   7  14        0.19       11.03     19.28 o
   1   7  14      192.53      205.09     28.12 o
   2   7  14        7.43       10.20     19.19 o
 -11   0  15        4.54        2.17     76.86 o
  -9   0  15      397.95      510.83     53.68 o
  -7   0  15       48.13       41.83     36.21 o
  -5   0  15      173.43      131.69     27.75 o
  -3   0  15     2556.88     2723.16     76.99 o
  -1   0  15     2902.67     3043.81     81.85 o
   1   0  15       15.45       22.74     22.74 o
   3   0  15      127.80      153.73     27.49 o
   5   0  15      218.91      246.60     31.36 o
   7   0  15      405.82      435.37     63.53 o
   9   0  15       82.65      158.87     41.33 o
 -12   1  15      132.36      122.40     60.57 o
 -11   1  15       25.33       57.46     56.22 o
 -10   1  15     1324.41     1323.14     85.89 o
  -9   1  15      109.22      120.62     58.44 o
  -8   1  15     1333.86     1301.17     50.87 o
  -7   1  15       87.18       87.37     21.28 o
  -6   1  15       13.29        8.49     18.50 o
  -5   1  15        7.63        0.48     17.01 o
  -4   1  15      841.76      872.14     35.83 o
  -3   1  15       18.05        7.84     16.61 o
  -2   1  15     1146.93     1247.24     36.07 o
  -1   1  15        1.24       30.41     14.82 o
   0   1  15      487.76      568.10     27.14 o
   1   1  15      168.62      157.28     18.54 o
   2   1  15      182.10      171.27     19.34 o
   3   1  15        0.39        6.90     16.85 o
   4   1  15      592.55      585.77     26.17 o
   5   1  15      182.84      179.45     19.48 o
   6   1  15      958.91      941.52     33.34 o
   7   1  15        2.35       10.98     17.96 o
   8   1  15       42.80       42.05     25.25 o
   9   1  15        0.54        0.65     21.85 o
 -11   2  15      508.89      617.81    127.75 o
 -10   2  15        0.50       24.22     54.65 o
  -9   2  15      572.56      569.59     49.22 o
  -8   2  15      134.13      130.20     22.64 o
  -7   2  15      196.93      182.00     24.32 o
  -6   2  15      220.74      161.86     23.31 o
  -5   2  15      398.02      395.11     27.43 o
  -4   2  15      105.06       82.37     20.01 o
  -3   2  15      303.79      333.72     29.38 o
  -2   2  15        1.00        3.72     15.13 o
  -1   2  15      647.10      669.34     31.08 o
   0   2  15      170.95      202.67     19.71 o
   1   2  15        9.54       18.60     13.91 o
   2   2  15      237.58      272.68     19.87 o
   3   2  15      381.81      409.92     23.17 o
   4   2  15       75.80       65.14     17.54 o
   5   2  15      438.98      440.44     26.38 o
   6   2  15      121.32      120.25     16.86 o
   7   2  15      161.13      136.00     20.59 o
   8   2  15        3.70       17.25     17.25 o
   9   2  15       51.98       35.15     14.20 o
 -11   3  15       17.75       27.95     58.29 o
 -10   3  15      870.02      834.90    128.17 o
  -9   3  15       37.58       20.25     29.85 o
  -8   3  15      927.82      891.32     46.45 o
  -7   3  15       45.29       25.49     19.05 o
  -6   3  15       42.11       51.45     19.42 o
  -5   3  15       11.70        8.33     19.52 o
  -4   3  15      392.03      435.88     28.21 o
  -3   3  15      161.07      125.93     20.51 o
  -2   3  15      433.48      482.02     28.36 o
  -1   3  15      122.58       97.40     18.94 o
   0   3  15      722.52      774.95     32.66 o
   1   3  15        7.77        9.69     15.08 o
   2   3  15       95.55      134.17     25.11 o
   3   3  15       16.54       30.48     18.22 o
   4   3  15     1381.77     1471.32     34.35 o
   5   3  15       24.97        1.56     14.81 o
   6   3  15     1300.67     1248.25     35.72 o
   7   3  15       20.58       22.51     13.24 o
   8   3  15       36.69       30.21     14.19 o
 -10   4  15       52.76       35.75     30.96 o
  -9   4  15      123.99      118.22     28.59 o
  -8   4  15      127.21       96.85     27.41 o
  -7   4  15      585.09      630.10     40.51 o
  -6   4  15        0.17       19.02     19.02 o
  -5   4  15      230.97      213.38     28.22 o
  -4   4  15        0.65        2.42     19.58 o
  -3   4  15     1048.67     1078.55     61.66 o
  -2   4  15      294.08      319.04     24.74 o
  -1   4  15      450.59      484.55     28.03 o
   0   4  15       54.10       42.40     17.78 o
   1   4  15       39.73       56.98     17.50 o
   2   4  15       75.53       91.23     18.49 o
   3   4  15      505.88      568.05     30.30 o
   4   4  15        1.96        6.90     16.10 o
   5   4  15     1295.86     1327.36     33.49 o
   6   4  15        3.87        8.81     16.56 o
   7   4  15      161.11      196.96     34.82 o
  -8   5  15      502.19      525.46     45.26 o
  -7   5  15       36.43       73.62     26.68 o
  -6   5  15       10.16        2.32     21.81 o
  -5   5  15      166.48      169.13     35.35 o
  -4   5  15      257.46      310.25     35.68 o
  -3   5  15      168.02      103.78     23.40 o
  -2   5  15     2321.19     2188.90     63.10 o
  -1   5  15       72.40      116.86     23.09 o
   0   5  15       65.10       88.27     22.25 o
   1   5  15      195.05      227.34     26.26 o
   2   5  15      398.37      475.80     33.68 o
   3   5  15        0.14       15.60     17.65 o
   4   5  15      528.19      530.91     29.53 o
   5   5  15        3.18       11.88     27.67 o
   6   5  15      198.03      221.18     44.84 o
  -6   6  15       12.67       19.21     36.76 o
  -5   6  15       71.65       61.95     31.50 o
  -4   6  15       22.39       24.25     19.90 o
  -3   6  15      343.51      350.09     38.53 o
  -2   6  15       98.83      101.77     22.90 o
  -1   6  15      382.07      411.69     33.48 o
   0   6  15        4.96       26.05     19.80 o
   1   6  15       91.25       84.00     24.74 o
   2   6  15       67.96       68.59     40.66 o
   3   6  15      106.83      175.42     27.36 o
   4   6  15        0.18       30.74     33.40 o
 -10   0  16      465.81      450.90    100.73 o
  -8   0  16       50.81       29.37     35.77 o
  -6   0  16     2479.89     2248.09     90.66 o
  -4   0  16     1247.92     1386.25    102.06 o
  -2   0  16      219.91      205.76     29.45 o
   0   0  16     1098.67     1027.48     48.69 o
   2   0  16     1227.15     1205.60     51.80 o
   4   0  16      587.99      543.25     67.23 o
   6   0  16       31.02       47.63     33.42 o
   8   0  16      653.97      559.84     47.42 o
 -11   1  16      953.72      985.77    122.16 o
 -10   1  16       43.63       53.01     53.01 o
  -9   1  16       14.09        0.25     32.92 o
  -8   1  16       65.71       66.74     25.60 o
  -7   1  16       69.81       37.93     24.31 o
  -6   1  16       31.78        6.61     23.83 o
  -5   1  16     1054.92     1026.99     39.56 o
  -4   1  16        0.19       14.14     17.20 o
  -3   1  16      770.63      823.36     49.01 o
  -2   1  16       13.23       31.58     17.73 o
  -1   1  16       31.69       32.21     15.96 o
   0   1  16       18.77        7.97     15.03 o
   1   1  16      595.80      583.59     28.62 o
   2   1  16      261.06      301.36     22.97 o
   3   1  16      329.01      334.86     23.62 o
   4   1  16      122.36      167.70     33.64 o
   5   1  16       24.79       16.62     15.72 o
   6   1  16        2.30        3.00     16.00 o
   7   1  16      420.56      417.14     27.75 o
   8   1  16       20.37       20.06     20.47 o
 -10   2  16      744.34      848.69     80.43 o
  -9   2  16       60.02       30.11     35.11 o
  -8   2  16      101.78       98.35     29.42 o
  -7   2  16        9.26       13.22     21.01 o
  -6   2  16      154.52      123.23     22.52 o
  -5   2  16        1.27       13.39     17.27 o
  -4   2  16      781.20      818.21     36.23 o
  -3   2  16       81.25       60.07     18.67 o
  -2   2  16      117.40       70.50     19.39 o
  -1   2  16        1.10        4.62     16.11 o
   0   2  16      499.27      464.20     28.44 o
   1   2  16       69.16       83.95     19.57 o
   2   2  16     1446.98     1426.43     43.32 o
   3   2  16       20.04        2.14     14.15 o
   4   2  16     1022.89      955.09     27.62 o
   5   2  16        0.84        8.26     10.67 o
   6   2  16       49.60       55.56     13.15 o
   7   2  16        1.54       11.76     11.76 o
   8   2  16      743.08      712.01     38.99 o
  -9   3  16      289.94      259.64     41.61 o
  -8   3  16       56.22       16.29     29.00 o
  -7   3  16      388.26      358.93     29.22 o
  -6   3  16       46.22       37.46     20.12 o
  -5   3  16      621.51      657.74     33.84 o
  -4   3  16        0.28       10.26     17.30 o
  -3   3  16      438.46      426.62     28.30 o
  -2   3  16        6.12       13.25     15.19 o
  -1   3  16       72.05       83.58     19.26 o
   0   3  16       20.41       36.43     17.15 o
   1   3  16      734.84      748.06     33.62 o
   2   3  16        8.89       31.31     17.42 o
   3   3  16     1021.60     1065.25     38.22 o
   4   3  16       56.94       66.47     19.50 o
   5   3  16       57.45       53.11     19.78 o
   6   3  16        6.83       12.07     17.17 o
   7   3  16      496.16      428.12     41.65 o
  -8   4  16       75.34       82.22     27.59 o
  -7   4  16        4.27       21.90     21.90 o
  -6   4  16      820.68      793.05     44.87 o
  -5   4  16       10.34       20.91     20.91 o
  -4   4  16     1310.13     1384.62     52.61 o
  -3   4  16        1.02       14.04     21.03 o
  -2   4  16      160.22      245.16     24.93 o
  -1   4  16       32.36       38.01     17.80 o
   0   4  16      222.67      257.07     23.45 o
   1   4  16       33.60       48.30     16.91 o
   2   4  16     1594.83     1708.98     47.12 o
   3   4  16        2.62       19.60     17.63 o
   4   4  16      525.20      519.09     30.83 o
   5   4  16       84.79       92.21     21.36 o
   6   4  16        5.85       11.08     22.97 o
  -6   5  16        7.36        9.37     21.79 o
  -5   5  16     1270.50     1292.96     51.39 o
  -4   5  16       63.54       96.02     34.98 o
  -3   5  16      364.82      363.45     32.60 o
  -2   5  16       35.88       33.12     21.62 o
  -1   5  16       88.91      126.64     49.76 o
   0   5  16        6.74        6.33     22.57 o
   1   5  16      145.55      189.84     26.98 o
   2   5  16       15.54       15.90     20.82 o
   3   5  16      142.07      154.05     25.81 o
   4   5  16       10.53       10.59     28.92 o
  -2   6  16       98.89       93.50     31.71 o
  -1   6  16       28.45       49.98     28.55 o
   0   6  16      276.08      278.05     34.24 o
  -9   0  17      208.92      203.18     46.26 o
  -7   0  17      304.19      205.38     44.65 o
  -5   0  17       73.43      124.95     35.64 o
  -3   0  17        0.49       16.27     28.57 o
  -1   0  17      613.87      704.77     43.75 o
   1   0  17      869.73      945.78     58.17 o
   3   0  17        0.20       13.09     22.51 o
   5   0  17      373.33      364.12     36.66 o
   7   0  17      860.03      954.25     66.97 o
  -9   1  17      120.72       81.65     29.57 o
  -8   1  17     1116.62     1061.98     50.27 o
  -7   1  17       26.47        0.06     34.34 o
  -6   1  17      900.01      907.25     45.33 o
  -5   1  17      141.86      107.15     28.83 o
  -4   1  17       38.56       46.82     19.75 o
  -3   1  17       10.22        3.59     17.94 o
  -2   1  17     1077.09     1100.88     39.66 o
  -1   1  17      180.04      182.53     22.94 o
   0   1  17     1215.99     1113.42     39.76 o
   1   1  17       20.23       21.88     24.30 o
   2   1  17      550.13      533.03     28.36 o
   3   1  17        9.85        5.59     18.75 o
   4   1  17       16.23       33.60     18.04 o
   5   1  17       51.55       29.84     17.01 o
   6   1  17      307.37      328.80     36.79 o
   7   1  17      242.87      283.56     40.10 o
  -9   2  17      379.81      488.19     65.73 o
  -8   2  17       30.76       30.93     25.87 o
  -7   2  17      561.47      501.18     37.60 o
  -6   2  17      106.83       98.99     22.81 o
  -5   2  17      102.04      152.63     23.24 o
  -4   2  17       12.49        3.79     17.63 o
  -3   2  17       81.97       64.53     22.14 o
  -2   2  17        0.82        1.09     16.37 o
  -1   2  17      388.89      348.96     26.39 o
   0   2  17        0.14        4.34     16.09 o
   1   2  17      233.47      210.36     23.63 o
   2   2  17       44.93       43.12     18.36 o
   3   2  17       59.54       46.87     18.55 o
   4   2  17        1.67        1.89     17.04 o
   5   2  17      930.43      952.98     52.24 o
   6   2  17        8.56        0.45     20.00 o
  -8   3  17      123.09      135.19     54.99 o
  -7   3  17       47.36       27.64     25.94 o
  -6   3  17      883.62      861.83     51.12 o
  -5   3  17        2.92        8.69     17.66 o
  -4   3  17       17.49        6.62     18.53 o
  -3   3  17        1.91       14.15     16.62 o
  -2   3  17      314.13      385.51     27.89 o
  -1   3  17        8.47        7.21     16.73 o
   0   3  17     1146.42     1143.00     48.32 o
   1   3  17        0.45       10.33     17.12 o
   2   3  17      251.21      269.71     24.88 o
   3   3  17        5.16       11.09     17.28 o
   4   3  17       86.29      120.64     23.20 o
   5   3  17        9.91        9.99     18.99 o
  -6   4  17       29.37        5.78     28.86 o
  -5   4  17      335.36      360.83     38.73 o
  -4   4  17       28.57       61.42     24.67 o
  -3   4  17      159.04      123.97     36.52 o
  -2   4  17       13.98       12.86     22.19 o
  -1   4  17      687.50      718.39     42.15 o
   0   4  17      186.08      172.33     28.40 o
   1   4  17      398.96      485.65     29.38 o
   2   4  17      117.64      135.81     21.41 o
   3   4  17        8.03       37.20     18.05 o
   4   4  17        2.10       35.44     21.97 o
  -4   5  17       31.83       16.83     37.30 o
  -3   5  17       63.34       34.09     47.25 o
  -2   5  17      341.97      342.17     40.65 o
  -1   5  17      295.96      383.44     34.87 o
   0   5  17     1022.76     1065.34     49.10 o
   1   5  17       42.35       77.12     29.41 o
  -8   0  18     1299.37     1216.40     86.88 o
  -6   0  18        1.25        0.16     49.27 o
  -4   0  18     1415.55     1375.36     73.19 o
  -2   0  18     1106.98     1038.86     64.27 o
   0   0  18      414.36      436.29     39.78 o
   2   0  18      679.97      716.15     45.84 o
   4   0  18      565.07      577.99     51.83 o
  -8   1  18       71.08       62.32     27.73 o
  -7   1  18       13.48        2.23     25.34 o
  -6   1  18       13.10       10.26     39.70 o
  -5   1  18      243.93      223.69     43.39 o
  -4   1  18        5.64       18.67     30.57 o
  -3   1  18      669.20      734.60     35.81 o
  -2   1  18      134.39      169.15     29.71 o
  -1   1  18      333.69      328.59     27.04 o
   0   1  18        0.03       26.19     18.95 o
   1   1  18       50.48       50.58     19.13 o
   2   1  18        5.74        7.57     17.44 o
   3   1  18      786.24      751.01     52.71 o
   4   1  18        2.38        9.91     27.16 o
   5   1  18     1168.48     1141.63     50.10 o
  -7   2  18       11.21        7.14     32.90 o
  -6   2  18      151.63      124.24     27.91 o
  -5   2  18       13.34        7.07     30.72 o
  -4   2  18      469.45      515.72     32.51 o
  -3   2  18       23.76       15.40     18.54 o
  -2   2  18      895.06      794.68     36.94 o
  -1   2  18       43.04       34.06     19.02 o
   0   2  18      190.99      184.51     23.37 o
   1   2  18       12.40       31.30     21.72 o
   2   2  18        6.97        6.79     20.20 o
   3   2  18       57.91       50.17     19.84 o
   4   2  18      588.97      585.51     33.23 o
  -6   3  18        4.26       29.79     29.79 o
  -5   3  18      373.03      391.99     36.67 o
  -4   3  18       24.50       20.87     20.00 o
  -3   3  18     1646.19     1676.97     50.27 o
  -2   3  18       20.77       30.10     20.16 o
  -1   3  18      346.35      364.79     27.64 o
   0   3  18       13.42       44.10     18.88 o
   1   3  18        8.39        9.28     21.35 o
   2   3  18        9.00       43.69     19.15 o
   3   3  18     1146.75     1189.94     47.48 o
  -3   4  18       87.50       43.32     33.79 o
  -2   4  18     1294.97     1226.59     62.80 o
  -1   4  18      152.37      182.25     35.99 o
   0   4  18      163.59      169.06     49.76 o
   1   4  18        0.82        7.03     26.30 o
  -5   0  19      431.83      439.87     51.69 o
  -3   0  19       16.35       27.95     50.28 o
  -1   0  19       80.09      109.64     35.84 o
   1   0  19      179.10      177.32     37.83 o
   3   0  19     1933.76     1827.15     67.99 o
  -5   1  19       12.46       45.92     25.41 o
  -4   1  19      622.46      648.38     52.84 o
  -3   1  19        1.12       14.92     28.12 o
  -2   1  19      130.03      148.42     26.25 o
  -1   1  19        0.91       16.36     19.17 o
   0   1  19      238.27      195.85     25.45 o
   1   1  19        3.35        5.21     19.37 o
   2   1  19      861.88      869.74     39.16 o
   3   1  19       52.86       34.04     51.95 o
  -4   2  19       77.89       98.14     26.12 o
  -3   2  19      294.21      258.56     26.80 o
  -2   2  19        1.84       33.02     21.14 o
  -1   2  19        1.53       28.54     26.98 o
   0   2  19        3.78       11.92     19.13 o
   1   2  19      466.14      373.07     42.63 o
   2   2  19      309.03      238.01     65.82 o
 
